# Supplementary material for: Characterization of the synthetic cannabinoid MDMB-CHMCZCA
Source: Beilstein J Org Chem. 2016 Dec 21;12:2808–15. doi: 10.3762/bjoc.12.279 (PMC5238538; doi:10.3762/bjoc.12.279)
Supplement: File 2 — Chemical information file of compound (S)-3. CCDC 1521512 contains the supplementary crystallographic data for this paper. The data can be obtained free of charge from The Cambridge Crystallographic Data Centre via http://www.ccdc.cam.ac.uk/structures [file Beilstein_J_Org_Chem-12-2808-s002.cif]

 
data_cz
 
_audit_creation_method            'SHELXL-2014/7'
_shelx_SHELXL_version_number      '2014/7'
_chemical_name_systematic         ?
_chemical_name_common             ?
_chemical_melting_point           ?
_chemical_formula_moiety          'C27 H34 N2 O3'
_chemical_formula_sum                'C27 H34 N2 O3' 
_chemical_formula_weight          434.56

loop_
 _atom_type_symbol
 _atom_type_description
 _atom_type_scat_dispersion_real
 _atom_type_scat_dispersion_imag
 _atom_type_scat_source
 'C'  'C'   0.0181   0.0091
 'International Tables Vol C Tables 4.2.6.8 and 6.1.1.4'
 'H'  'H'   0.0000   0.0000
 'International Tables Vol C Tables 4.2.6.8 and 6.1.1.4'
 'N'  'N'   0.0311   0.0180
 'International Tables Vol C Tables 4.2.6.8 and 6.1.1.4'
 'O'  'O'   0.0492   0.0322
 'International Tables Vol C Tables 4.2.6.8 and 6.1.1.4'
 
_space_group_crystal_system       orthorhombic
_space_group_IT_number            19
_space_group_name_H-M_alt         'P 21 21 21'
_space_group_name_Hall            'P 2ac 2ab'
 
_shelx_space_group_comment
;
The symmetry employed for this shelxl refinement is uniquely defined
by the following loop, which should always be used as a source of
symmetry information in preference to the above space-group names.
They are only intended as comments.
;
 
loop_
 _space_group_symop_operation_xyz
 'x, y, z'
 '-x+1/2, -y, z+1/2'
 'x+1/2, -y+1/2, -z'
 '-x, y+1/2, -z+1/2'
 
_cell_length_a                    5.6166(2)
_cell_length_b                    13.3920(5)
_cell_length_c                    31.5475(11)
_cell_angle_alpha                 90
_cell_angle_beta                  90
_cell_angle_gamma                 90
_cell_volume                      2372.92(15)
_cell_formula_units_Z             4
_cell_measurement_temperature     110(2)
_cell_measurement_reflns_used    21059
_cell_measurement_theta_min      2.80
_cell_measurement_theta_max      68.10
 
_exptl_crystal_description       'needle'
_exptl_crystal_colour            'colourless'
_exptl_crystal_density_meas       ?
_exptl_crystal_density_method     ?
_exptl_crystal_density_diffrn     1.216          
_exptl_crystal_F_000              936
_exptl_transmission_factor_min    ?
_exptl_transmission_factor_max    ?
_exptl_crystal_size_max           0.200
_exptl_crystal_size_mid           0.050
_exptl_crystal_size_min           0.040
_exptl_absorpt_coefficient_mu     0.625
_shelx_estimated_absorpt_T_min    0.885
_shelx_estimated_absorpt_T_max    0.975
_exptl_absorpt_correction_type   integration
_exptl_absorpt_correction_T_min  0.9118
_exptl_absorpt_correction_T_max  0.9759
loop_
    _exptl_crystal_face_index_h
    _exptl_crystal_face_index_k
    _exptl_crystal_face_index_l
    _exptl_crystal_face_perp_dist
   0   0  -1  0.0250
   0   0   1  0.0250
  -1   0   0  0.0970
   1   0   0  0.0970
   0   1   0  0.0200
   0  -1   0  0.0200

_exptl_absorpt_process_details    ?
_exptl_absorpt_special_details    ?
_diffrn_ambient_temperature       110(2)
_diffrn_radiation_wavelength      1.54178
_diffrn_radiation_type            CuK\a
_diffrn_measurement_device         '2-circle goniometer'
_diffrn_measurement_device_type    'STOE IPDS 2T'
_diffrn_detector                   'image plate (34 cm diameter)'
_diffrn_detector_type              'STOE'
_diffrn_detector_area_resol_mean   6.67
_diffrn_source           'Incoatec microSource Cu'
_diffrn_radiation_monochromator    'X-ray mirror'
_diffrn_measurement_method         'rotation method'
_diffrn_measurement_details
; 749 frames, detector distance = 40 mm
;
_diffrn_reflns_number             17409
_diffrn_reflns_av_unetI/netI      0.0385
_diffrn_reflns_av_R_equivalents   0.0330
_diffrn_reflns_limit_h_min        -6
_diffrn_reflns_limit_h_max        6
_diffrn_reflns_limit_k_min        -16
_diffrn_reflns_limit_k_max        15
_diffrn_reflns_limit_l_min        -37
_diffrn_reflns_limit_l_max        24
_diffrn_reflns_theta_min          2.801
_diffrn_reflns_theta_max          68.193
_diffrn_reflns_theta_full         67.679
_diffrn_measured_fraction_theta_max   0.991
_diffrn_measured_fraction_theta_full  0.996
_diffrn_reflns_Laue_measured_fraction_max    0.991
_diffrn_reflns_Laue_measured_fraction_full   0.996
_diffrn_reflns_point_group_measured_fraction_max   0.983
_diffrn_reflns_point_group_measured_fraction_full  0.990
_reflns_number_total              4263
_reflns_number_gt                 3283
_reflns_threshold_expression      'I > 2\s(I)'
_reflns_Friedel_coverage          0.697
_reflns_Friedel_fraction_max      0.973
_reflns_Friedel_fraction_full     0.981
 
_reflns_special_details
;
 Reflections were merged by SHELXL according to the crystal
 class for the calculation of statistics and refinement.
 
 _reflns_Friedel_fraction is defined as the number of unique
 Friedel pairs measured divided by the number that would be
 possible theoretically, ignoring centric projections and
 systematic absences.
;
 
_computing_data_collection       'STOE X-AREA'
_computing_cell_refinement       'STOE X-AREA'
_computing_data_reduction        'STOE X-RED'
_computing_structure_solution     'SHELXT-2014'
_computing_structure_refinement 'SHELXL-2014/7 (Sheldrick, 2014)'
_computing_molecular_graphics     ?
_computing_publication_material   ?
_refine_special_details           ?
_refine_ls_structure_factor_coef  Fsqd
_refine_ls_matrix_type            full
_refine_ls_weighting_scheme       calc
_refine_ls_weighting_details
'w=1/[\s^2^(Fo^2^)+(0.0975P)^2^+2.2151P] where P=(Fo^2^+2Fc^2^)/3'
_atom_sites_solution_primary      ?
_atom_sites_solution_secondary    ?
_atom_sites_solution_hydrogens    mixed
_refine_ls_hydrogen_treatment     mixed
_refine_ls_extinction_method      'SHELXL-2014/7 (Sheldrick 2014'
_refine_ls_extinction_coef        0.0178(18)
_refine_ls_extinction_expression
 'Fc^*^=kFc[1+0.001xFc^2^\l^3^/sin(2\q)]^-1/4^'
_refine_ls_abs_structure_details
;
 Flack x determined using 1182 quotients [(I+)-(I-)]/[(I+)+(I-)]
 (Parsons, Flack and Wagner, Acta Cryst. B69 (2013) 249-259).
;
_refine_ls_abs_structure_Flack    -0.07(14)
_chemical_absolute_configuration  rmad
_refine_ls_number_reflns          4263
_refine_ls_number_parameters      317
_refine_ls_number_restraints      1
_refine_ls_R_factor_all           0.0923
_refine_ls_R_factor_gt            0.0657
_refine_ls_wR_factor_ref          0.2109
_refine_ls_wR_factor_gt           0.1650
_refine_ls_goodness_of_fit_ref    1.121
_refine_ls_restrained_S_all       1.125
_refine_ls_shift/su_max           0.000
_refine_ls_shift/su_mean          0.000
 
loop_
 _atom_site_label
 _atom_site_type_symbol
 _atom_site_fract_x
 _atom_site_fract_y
 _atom_site_fract_z
 _atom_site_U_iso_or_equiv
 _atom_site_adp_type
 _atom_site_occupancy
 _atom_site_site_symmetry_order  
 _atom_site_calc_flag
 _atom_site_refinement_flags_posn
 _atom_site_refinement_flags_adp
 _atom_site_refinement_flags_occupancy
 _atom_site_disorder_assembly
 _atom_site_disorder_group
N1 N 0.4673(7) 0.7290(3) 0.22893(15) 0.0380(10) Uani 1 1 d . . . . .
C2 C 0.4354(9) 0.6944(4) 0.27005(17) 0.0372(11) Uani 1 1 d . . . . .
C3 C 0.5760(10) 0.6287(4) 0.29322(19) 0.0457(13) Uani 1 1 d . . . . .
H3 H 0.7167 0.6005 0.2816 0.055 Uiso 1 1 calc R U . . .
C4 C 0.5015(10) 0.6060(4) 0.33438(19) 0.0461(13) Uani 1 1 d . . . . .
H4 H 0.5986 0.5639 0.3514 0.055 Uiso 1 1 calc R U . . .
C5 C 0.2899(10) 0.6430(4) 0.35143(17) 0.0388(12) Uani 1 1 d . . . . .
C6 C 0.1526(11) 0.7097(4) 0.32804(17) 0.0417(13) Uani 1 1 d . . . . .
H6 H 0.0087 0.7357 0.3394 0.050 Uiso 1 1 calc R U . . .
C7 C 0.2293(10) 0.7382(4) 0.28749(15) 0.0350(11) Uani 1 1 d . . . . .
C8 C 0.1368(10) 0.8063(4) 0.25601(17) 0.0385(12) Uani 1 1 d . . . . .
C9 C -0.0493(12) 0.8750(4) 0.25521(19) 0.0491(15) Uani 1 1 d . . . . .
H9 H -0.1507 0.8824 0.2791 0.059 Uiso 1 1 calc R U . . .
C10 C -0.0849(12) 0.9324(4) 0.21935(19) 0.0510(15) Uani 1 1 d . . . . .
H10 H -0.2102 0.9800 0.2189 0.061 Uiso 1 1 calc R U . . .
C11 C 0.0616(10) 0.9211(4) 0.18372(19) 0.0443(13) Uani 1 1 d . . . . .
H11 H 0.0323 0.9603 0.1592 0.053 Uiso 1 1 calc R U . . .
C12 C 0.2477(10) 0.8538(4) 0.18376(18) 0.0399(12) Uani 1 1 d . . . . .
H12 H 0.3467 0.8462 0.1596 0.048 Uiso 1 1 calc R U . . .
C13 C 0.2865(9) 0.7978(4) 0.21996(17) 0.0361(11) Uani 1 1 d . . . . .
C14 C 0.6561(10) 0.7012(4) 0.19996(19) 0.0460(13) Uani 1 1 d . . . . .
H14A H 0.7894 0.6730 0.2166 0.055 Uiso 1 1 calc R U . . .
H14B H 0.7154 0.7624 0.1859 0.055 Uiso 1 1 calc R U . . .
C15 C 0.5863(10) 0.6256(5) 0.16566(19) 0.0475(14) Uani 1 1 d . . . . .
H15 H 0.4550 0.6553 0.1483 0.057 Uiso 1 1 calc R U . . .
C16 C 0.4996(13) 0.5282(5) 0.1835(2) 0.0560(16) Uani 1 1 d . . . . .
H16A H 0.3551 0.5401 0.2008 0.067 Uiso 1 1 calc R U . . .
H16B H 0.6233 0.4997 0.2023 0.067 Uiso 1 1 calc R U . . .
C17 C 0.4419(15) 0.4533(7) 0.1481(3) 0.079(2) Uani 1 1 d . . . . .
H17A H 0.3940 0.3888 0.1608 0.095 Uiso 1 1 calc R U . . .
H17B H 0.3064 0.4787 0.1312 0.095 Uiso 1 1 calc R U . . .
C18 C 0.6539(14) 0.4371(6) 0.1194(2) 0.0634(18) Uani 1 1 d . . . . .
H18A H 0.7834 0.4047 0.1356 0.076 Uiso 1 1 calc R U . . .
H18B H 0.6081 0.3917 0.0960 0.076 Uiso 1 1 calc R U . . .
C19 C 0.7427(16) 0.5338(6) 0.1012(2) 0.077(2) Uani 1 1 d . . . . .
H19A H 0.6204 0.5623 0.0821 0.092 Uiso 1 1 calc R U . . .
H19B H 0.8882 0.5213 0.0843 0.092 Uiso 1 1 calc R U . . .
C20 C 0.7989(14) 0.6086(6) 0.1368(3) 0.072(2) Uani 1 1 d . . . . .
H20A H 0.9342 0.5833 0.1538 0.087 Uiso 1 1 calc R U . . .
H20B H 0.8474 0.6731 0.1240 0.087 Uiso 1 1 calc R U . . .
C21 C 0.1981(10) 0.6076(4) 0.39299(17) 0.0415(13) Uani 1 1 d . . . . .
O22 O -0.0176(8) 0.5996(3) 0.39954(13) 0.0498(10) Uani 1 1 d . . . . .
N23 N 0.3636(10) 0.5822(4) 0.42245(16) 0.0504(13) Uani 1 1 d . . . . .
H23 H 0.555(19) 0.590(7) 0.419(3) 0.11(3) Uiso 1 1 d . . . . .
C24 C 0.2988(12) 0.5378(5) 0.46291(19) 0.0540(16) Uani 1 1 d . . . . .
H24 H 0.1213 0.5388 0.4654 0.065 Uiso 1 1 calc R U . . .
C25 C 0.4026(17) 0.6066(7) 0.4974(2) 0.080(3) Uani 1 1 d D . . . .
O26 O 0.561(3) 0.6663(9) 0.4946(5) 0.084(4) Uani 0.59 1 d D . P A 1
O26A O 0.636(3) 0.6089(17) 0.4968(6) 0.085(6) Uani 0.41 1 d D . P A 2
O27 O 0.2592(11) 0.6223(4) 0.52904(19) 0.0775(15) Uani 1 1 d . . . . .
C28 C 0.3489(19) 0.6952(6) 0.5596(3) 0.089(3) Uani 1 1 d . . . B 1
H28A H 0.2182 0.7175 0.5779 0.133 Uiso 1 1 calc R U . B 1
H28B H 0.4154 0.7527 0.5445 0.133 Uiso 1 1 calc R U . B 1
H28C H 0.4733 0.6643 0.5770 0.133 Uiso 1 1 calc R U . B 1
C29 C 0.3834(11) 0.4289(5) 0.4666(3) 0.064(2) Uani 1 1 d . . . . .
C30 C 0.2821(15) 0.3696(5) 0.4297(3) 0.069(2) Uani 1 1 d . . . . .
H30A H 0.3421 0.3973 0.4030 0.103 Uiso 1 1 calc R U . . .
H30B H 0.1079 0.3738 0.4301 0.103 Uiso 1 1 calc R U . . .
H30C H 0.3311 0.2996 0.4321 0.103 Uiso 1 1 calc R U . . .
C31 C 0.653(2) 0.4345(11) 0.4719(4) 0.053(3) Uani 0.62 1 d . . P C 1
H31A H 0.7216 0.4710 0.4479 0.079 Uiso 0.62 1 calc R U P C 1
H31B H 0.7186 0.3668 0.4727 0.079 Uiso 0.62 1 calc R U P C 1
H31C H 0.6908 0.4693 0.4984 0.079 Uiso 0.62 1 calc R U P C 1
C31A C 0.657(4) 0.3952(16) 0.4518(9) 0.063(6) Uani 0.38 1 d . . P C 2
H31D H 0.6515 0.3292 0.4384 0.094 Uiso 0.38 1 calc R U P C 2
H31E H 0.7612 0.3924 0.4768 0.094 Uiso 0.38 1 calc R U P C 2
H31F H 0.7203 0.4441 0.4316 0.094 Uiso 0.38 1 calc R U P C 2
C32 C 0.2945(14) 0.3834(6) 0.5083(2) 0.073(2) Uani 1 1 d . . . . .
H32A H 0.1204 0.3875 0.5093 0.109 Uiso 1 1 calc R U . . .
H32B H 0.3624 0.4203 0.5322 0.109 Uiso 1 1 calc R U . . .
H32C H 0.3437 0.3133 0.5098 0.109 Uiso 1 1 calc R U . . .
 
loop_
 _atom_site_aniso_label
 _atom_site_aniso_U_11
 _atom_site_aniso_U_22
 _atom_site_aniso_U_33
 _atom_site_aniso_U_23
 _atom_site_aniso_U_13
 _atom_site_aniso_U_12
N1 0.030(2) 0.040(2) 0.044(2) 0.0081(19) 0.0016(19) 0.0031(17)
C2 0.036(3) 0.034(2) 0.041(3) 0.004(2) -0.006(2) -0.001(2)
C3 0.036(3) 0.049(3) 0.052(3) 0.014(3) -0.006(2) -0.005(2)
C4 0.044(3) 0.045(3) 0.049(3) 0.010(3) -0.012(3) -0.006(2)
C5 0.049(3) 0.034(2) 0.033(3) 0.003(2) -0.008(2) 0.004(2)
C6 0.055(3) 0.034(2) 0.036(3) -0.002(2) -0.006(2) 0.007(2)
C7 0.043(3) 0.034(2) 0.028(2) 0.0015(19) -0.006(2) 0.000(2)
C8 0.045(3) 0.033(2) 0.038(3) -0.002(2) -0.002(2) 0.006(2)
C9 0.067(4) 0.042(3) 0.039(3) 0.004(2) 0.002(3) 0.022(3)
C10 0.063(4) 0.043(3) 0.047(3) 0.005(2) 0.001(3) 0.017(3)
C11 0.049(3) 0.038(3) 0.046(3) 0.002(2) -0.003(3) 0.005(2)
C12 0.036(3) 0.038(3) 0.046(3) 0.007(2) -0.003(2) -0.002(2)
C13 0.035(2) 0.031(2) 0.042(3) 0.005(2) -0.003(2) -0.001(2)
C14 0.036(3) 0.050(3) 0.052(3) 0.010(3) 0.006(2) 0.000(2)
C15 0.041(3) 0.057(3) 0.044(3) 0.012(3) 0.005(3) 0.008(3)
C16 0.058(4) 0.068(4) 0.042(3) -0.007(3) 0.011(3) -0.014(3)
C17 0.067(5) 0.105(6) 0.065(5) -0.035(4) 0.021(4) -0.018(5)
C18 0.068(4) 0.072(4) 0.050(4) -0.006(3) 0.017(3) 0.007(4)
C19 0.090(5) 0.090(5) 0.051(4) 0.024(4) 0.031(4) 0.042(5)
C20 0.069(5) 0.066(4) 0.082(5) 0.019(4) 0.037(4) 0.015(4)
C21 0.051(3) 0.037(3) 0.036(3) -0.002(2) -0.014(2) 0.001(2)
O22 0.055(3) 0.055(2) 0.040(2) -0.0008(18) -0.0031(19) 0.011(2)
N23 0.060(3) 0.054(3) 0.038(3) 0.016(2) -0.019(2) -0.015(2)
C24 0.056(4) 0.062(4) 0.044(3) 0.014(3) -0.014(3) -0.016(3)
C25 0.084(5) 0.112(7) 0.044(4) 0.025(4) -0.018(4) -0.035(5)
O26 0.087(8) 0.095(8) 0.069(7) -0.021(7) 0.000(6) -0.030(7)
O26A 0.073(11) 0.133(16) 0.050(8) -0.014(12) -0.008(8) -0.061(11)
O27 0.081(4) 0.070(3) 0.081(4) 0.000(3) -0.013(3) -0.007(3)
C28 0.124(8) 0.058(4) 0.085(6) -0.001(4) -0.031(5) -0.023(5)
C29 0.041(3) 0.066(4) 0.085(5) 0.041(4) -0.011(3) -0.007(3)
C30 0.076(5) 0.054(4) 0.076(5) 0.010(3) 0.019(4) 0.014(4)
C31 0.034(5) 0.065(9) 0.060(8) 0.018(6) 0.003(5) 0.006(6)
C31A 0.045(10) 0.042(11) 0.10(2) 0.035(11) -0.011(13) 0.009(9)
C32 0.062(4) 0.083(5) 0.074(5) 0.044(4) -0.016(4) -0.020(4)
 
_geom_special_details
;
 All esds (except the esd in the dihedral angle between two l.s. planes)
 are estimated using the full covariance matrix.  The cell esds are taken
 into account individually in the estimation of esds in distances, angles
 and torsion angles; correlations between esds in cell parameters are only
 used when they are defined by crystal symmetry.  An approximate (isotropic)
 treatment of cell esds is used for estimating esds involving l.s. planes.
;
 
loop_
 _geom_bond_atom_site_label_1
 _geom_bond_atom_site_label_2
 _geom_bond_distance
 _geom_bond_site_symmetry_2
 _geom_bond_publ_flag
N1 C2 1.389(7) . ?
N1 C13 1.400(6) . ?
N1 C14 1.449(7) . ?
C2 C3 1.389(7) . ?
C2 C7 1.409(7) . ?
C3 C4 1.398(8) . ?
C3 H3 0.9500 . ?
C4 C5 1.395(8) . ?
C4 H4 0.9500 . ?
C5 C6 1.392(7) . ?
C5 C21 1.487(8) . ?
C6 C7 1.403(7) . ?
C6 H6 0.9500 . ?
C7 C8 1.445(7) . ?
C8 C9 1.393(7) . ?
C8 C13 1.419(7) . ?
C9 C10 1.382(8) . ?
C9 H9 0.9500 . ?
C10 C11 1.401(8) . ?
C10 H10 0.9500 . ?
C11 C12 1.380(8) . ?
C11 H11 0.9500 . ?
C12 C13 1.384(7) . ?
C12 H12 0.9500 . ?
C14 C15 1.533(9) . ?
C14 H14A 0.9900 . ?
C14 H14B 0.9900 . ?
C15 C16 1.502(9) . ?
C15 C20 1.519(8) . ?
C15 H15 1.0000 . ?
C16 C17 1.536(9) . ?
C16 H16A 0.9900 . ?
C16 H16B 0.9900 . ?
C17 C18 1.512(10) . ?
C17 H17A 0.9900 . ?
C17 H17B 0.9900 . ?
C18 C19 1.502(11) . ?
C18 H18A 0.9900 . ?
C18 H18B 0.9900 . ?
C19 C20 1.537(12) . ?
C19 H19A 0.9900 . ?
C19 H19B 0.9900 . ?
C20 H20A 0.9900 . ?
C20 H20B 0.9900 . ?
C21 O22 1.234(7) . ?
C21 N23 1.358(7) . ?
N23 C24 1.455(8) . ?
N23 H23 1.08(11) . ?
C24 C29 1.538(10) . ?
C24 C25 1.541(10) . ?
C24 H24 1.0000 . ?
C25 O26 1.200(13) . ?
C25 O27 1.299(10) . ?
C25 O26A 1.314(16) . ?
O27 C28 1.462(9) . ?
C28 H28A 0.9800 . ?
C28 H28B 0.9800 . ?
C28 H28C 0.9800 . ?
C29 C30 1.522(12) . ?
C29 C31 1.523(14) . ?
C29 C32 1.531(10) . ?
C29 C31A 1.67(2) . ?
C30 H30A 0.9800 . ?
C30 H30B 0.9800 . ?
C30 H30C 0.9800 . ?
C31 H31A 0.9800 . ?
C31 H31B 0.9800 . ?
C31 H31C 0.9800 . ?
C31A H31D 0.9800 . ?
C31A H31E 0.9800 . ?
C31A H31F 0.9800 . ?
C32 H32A 0.9800 . ?
C32 H32B 0.9800 . ?
C32 H32C 0.9800 . ?
 
loop_
 _geom_angle_atom_site_label_1
 _geom_angle_atom_site_label_2
 _geom_angle_atom_site_label_3
 _geom_angle
 _geom_angle_site_symmetry_1
 _geom_angle_site_symmetry_3
 _geom_angle_publ_flag
C2 N1 C13 108.4(4) . . ?
C2 N1 C14 126.7(4) . . ?
C13 N1 C14 124.9(5) . . ?
C3 C2 N1 129.0(5) . . ?
C3 C2 C7 121.7(5) . . ?
N1 C2 C7 109.3(4) . . ?
C2 C3 C4 117.2(6) . . ?
C2 C3 H3 121.4 . . ?
C4 C3 H3 121.4 . . ?
C5 C4 C3 122.4(5) . . ?
C5 C4 H4 118.8 . . ?
C3 C4 H4 118.8 . . ?
C6 C5 C4 119.7(5) . . ?
C6 C5 C21 118.7(5) . . ?
C4 C5 C21 121.5(5) . . ?
C5 C6 C7 119.2(5) . . ?
C5 C6 H6 120.4 . . ?
C7 C6 H6 120.4 . . ?
C6 C7 C2 119.7(5) . . ?
C6 C7 C8 133.4(5) . . ?
C2 C7 C8 106.9(4) . . ?
C9 C8 C13 118.9(5) . . ?
C9 C8 C7 134.4(5) . . ?
C13 C8 C7 106.6(4) . . ?
C10 C9 C8 119.4(5) . . ?
C10 C9 H9 120.3 . . ?
C8 C9 H9 120.3 . . ?
C9 C10 C11 120.8(5) . . ?
C9 C10 H10 119.6 . . ?
C11 C10 H10 119.6 . . ?
C12 C11 C10 120.9(5) . . ?
C12 C11 H11 119.5 . . ?
C10 C11 H11 119.5 . . ?
C11 C12 C13 118.3(5) . . ?
C11 C12 H12 120.8 . . ?
C13 C12 H12 120.8 . . ?
C12 C13 N1 129.6(5) . . ?
C12 C13 C8 121.6(5) . . ?
N1 C13 C8 108.7(4) . . ?
N1 C14 C15 115.3(5) . . ?
N1 C14 H14A 108.4 . . ?
C15 C14 H14A 108.4 . . ?
N1 C14 H14B 108.4 . . ?
C15 C14 H14B 108.4 . . ?
H14A C14 H14B 107.5 . . ?
C16 C15 C20 110.5(5) . . ?
C16 C15 C14 113.1(5) . . ?
C20 C15 C14 108.7(5) . . ?
C16 C15 H15 108.1 . . ?
C20 C15 H15 108.1 . . ?
C14 C15 H15 108.1 . . ?
C15 C16 C17 111.2(6) . . ?
C15 C16 H16A 109.4 . . ?
C17 C16 H16A 109.4 . . ?
C15 C16 H16B 109.4 . . ?
C17 C16 H16B 109.4 . . ?
H16A C16 H16B 108.0 . . ?
C18 C17 C16 111.4(6) . . ?
C18 C17 H17A 109.4 . . ?
C16 C17 H17A 109.4 . . ?
C18 C17 H17B 109.4 . . ?
C16 C17 H17B 109.4 . . ?
H17A C17 H17B 108.0 . . ?
C19 C18 C17 111.5(6) . . ?
C19 C18 H18A 109.3 . . ?
C17 C18 H18A 109.3 . . ?
C19 C18 H18B 109.3 . . ?
C17 C18 H18B 109.3 . . ?
H18A C18 H18B 108.0 . . ?
C18 C19 C20 110.6(6) . . ?
C18 C19 H19A 109.5 . . ?
C20 C19 H19A 109.5 . . ?
C18 C19 H19B 109.5 . . ?
C20 C19 H19B 109.5 . . ?
H19A C19 H19B 108.1 . . ?
C15 C20 C19 111.9(6) . . ?
C15 C20 H20A 109.2 . . ?
C19 C20 H20A 109.2 . . ?
C15 C20 H20B 109.2 . . ?
C19 C20 H20B 109.2 . . ?
H20A C20 H20B 107.9 . . ?
O22 C21 N23 122.4(6) . . ?
O22 C21 C5 121.1(5) . . ?
N23 C21 C5 116.5(5) . . ?
C21 N23 C24 122.1(6) . . ?
C21 N23 H23 126(5) . . ?
C24 N23 H23 112(5) . . ?
N23 C24 C29 112.2(6) . . ?
N23 C24 C25 106.3(5) . . ?
C29 C24 C25 113.3(6) . . ?
N23 C24 H24 108.3 . . ?
C29 C24 H24 108.3 . . ?
C25 C24 H24 108.3 . . ?
O26 C25 O27 114.2(11) . . ?
O27 C25 O26A 128.9(10) . . ?
O26 C25 C24 128.8(10) . . ?
O27 C25 C24 113.8(7) . . ?
O26A C25 C24 112.5(12) . . ?
C25 O27 C28 113.6(7) . . ?
O27 C28 H28A 109.5 . . ?
O27 C28 H28B 109.5 . . ?
H28A C28 H28B 109.5 . . ?
O27 C28 H28C 109.5 . . ?
H28A C28 H28C 109.5 . . ?
H28B C28 H28C 109.5 . . ?
C30 C29 C31 118.7(9) . . ?
C30 C29 C32 109.1(6) . . ?
C31 C29 C32 104.5(7) . . ?
C30 C29 C24 108.7(5) . . ?
C31 C29 C24 105.6(8) . . ?
C32 C29 C24 110.0(7) . . ?
C30 C29 C31A 89.4(11) . . ?
C32 C29 C31A 115.6(9) . . ?
C24 C29 C31A 121.3(8) . . ?
C29 C30 H30A 109.5 . . ?
C29 C30 H30B 109.5 . . ?
H30A C30 H30B 109.5 . . ?
C29 C30 H30C 109.5 . . ?
H30A C30 H30C 109.5 . . ?
H30B C30 H30C 109.5 . . ?
C29 C31 H31A 109.5 . . ?
C29 C31 H31B 109.5 . . ?
H31A C31 H31B 109.5 . . ?
C29 C31 H31C 109.5 . . ?
H31A C31 H31C 109.5 . . ?
H31B C31 H31C 109.5 . . ?
C29 C31A H31D 109.5 . . ?
C29 C31A H31E 109.5 . . ?
H31D C31A H31E 109.5 . . ?
C29 C31A H31F 109.5 . . ?
H31D C31A H31F 109.5 . . ?
H31E C31A H31F 109.5 . . ?
C29 C32 H32A 109.5 . . ?
C29 C32 H32B 109.5 . . ?
H32A C32 H32B 109.5 . . ?
C29 C32 H32C 109.5 . . ?
H32A C32 H32C 109.5 . . ?
H32B C32 H32C 109.5 . . ?
 
loop_
 _geom_torsion_atom_site_label_1
 _geom_torsion_atom_site_label_2
 _geom_torsion_atom_site_label_3
 _geom_torsion_atom_site_label_4
 _geom_torsion
 _geom_torsion_site_symmetry_1
 _geom_torsion_site_symmetry_2
 _geom_torsion_site_symmetry_3
 _geom_torsion_site_symmetry_4
 _geom_torsion_publ_flag
C13 N1 C2 C3 -177.0(5) . . . . ?
C14 N1 C2 C3 1.9(9) . . . . ?
C13 N1 C2 C7 1.8(6) . . . . ?
C14 N1 C2 C7 -179.2(5) . . . . ?
N1 C2 C3 C4 -179.8(5) . . . . ?
C7 C2 C3 C4 1.4(8) . . . . ?
C2 C3 C4 C5 3.0(8) . . . . ?
C3 C4 C5 C6 -4.0(8) . . . . ?
C3 C4 C5 C21 171.9(5) . . . . ?
C4 C5 C6 C7 0.4(8) . . . . ?
C21 C5 C6 C7 -175.6(5) . . . . ?
C5 C6 C7 C2 3.9(8) . . . . ?
C5 C6 C7 C8 -177.8(5) . . . . ?
C3 C2 C7 C6 -4.9(8) . . . . ?
N1 C2 C7 C6 176.1(5) . . . . ?
C3 C2 C7 C8 176.4(5) . . . . ?
N1 C2 C7 C8 -2.6(6) . . . . ?
C6 C7 C8 C9 6.5(11) . . . . ?
C2 C7 C8 C9 -175.0(6) . . . . ?
C6 C7 C8 C13 -176.1(6) . . . . ?
C2 C7 C8 C13 2.3(6) . . . . ?
C13 C8 C9 C10 0.6(9) . . . . ?
C7 C8 C9 C10 177.7(6) . . . . ?
C8 C9 C10 C11 0.9(10) . . . . ?
C9 C10 C11 C12 -1.2(9) . . . . ?
C10 C11 C12 C13 -0.1(8) . . . . ?
C11 C12 C13 N1 -176.5(5) . . . . ?
C11 C12 C13 C8 1.6(8) . . . . ?
C2 N1 C13 C12 178.0(5) . . . . ?
C14 N1 C13 C12 -1.0(8) . . . . ?
C2 N1 C13 C8 -0.3(6) . . . . ?
C14 N1 C13 C8 -179.3(5) . . . . ?
C9 C8 C13 C12 -1.9(8) . . . . ?
C7 C8 C13 C12 -179.7(5) . . . . ?
C9 C8 C13 N1 176.6(5) . . . . ?
C7 C8 C13 N1 -1.2(6) . . . . ?
C2 N1 C14 C15 101.9(6) . . . . ?
C13 N1 C14 C15 -79.2(6) . . . . ?
N1 C14 C15 C16 -59.8(7) . . . . ?
N1 C14 C15 C20 177.1(5) . . . . ?
C20 C15 C16 C17 -55.5(8) . . . . ?
C14 C15 C16 C17 -177.6(6) . . . . ?
C15 C16 C17 C18 55.9(9) . . . . ?
C16 C17 C18 C19 -55.7(10) . . . . ?
C17 C18 C19 C20 55.1(9) . . . . ?
C16 C15 C20 C19 55.7(8) . . . . ?
C14 C15 C20 C19 -179.7(5) . . . . ?
C18 C19 C20 C15 -55.4(8) . . . . ?
C6 C5 C21 O22 30.5(8) . . . . ?
C4 C5 C21 O22 -145.4(6) . . . . ?
C6 C5 C21 N23 -151.3(5) . . . . ?
C4 C5 C21 N23 32.9(7) . . . . ?
O22 C21 N23 C24 4.0(9) . . . . ?
C5 C21 N23 C24 -174.2(5) . . . . ?
C21 N23 C24 C29 112.5(6) . . . . ?
C21 N23 C24 C25 -123.1(7) . . . . ?
N23 C24 C25 O26 -20.7(15) . . . . ?
C29 C24 C25 O26 102.9(14) . . . . ?
N23 C24 C25 O27 137.7(7) . . . . ?
C29 C24 C25 O27 -98.7(8) . . . . ?
N23 C24 C25 O26A -64.6(14) . . . . ?
C29 C24 C25 O26A 59.0(14) . . . . ?
O26 C25 O27 C28 -12.7(13) . . . . ?
C24 C25 O27 C28 -174.3(6) . . . . ?
N23 C24 C29 C30 -56.3(7) . . . . ?
C25 C24 C29 C30 -176.7(6) . . . . ?
N23 C24 C29 C31 72.1(9) . . . . ?
C25 C24 C29 C31 -48.3(10) . . . . ?
N23 C24 C29 C32 -175.7(5) . . . . ?
C25 C24 C29 C32 63.9(8) . . . . ?
N23 C24 C29 C31A 44.8(14) . . . . ?
C25 C24 C29 C31A -75.6(14) . . . . ?
 
loop_
 _geom_hbond_atom_site_label_D 
 _geom_hbond_atom_site_label_H 
 _geom_hbond_atom_site_label_A 
 _geom_hbond_distance_DH 
 _geom_hbond_distance_HA 
 _geom_hbond_distance_DA 
 _geom_hbond_angle_DHA 
 _geom_hbond_site_symmetry_A 
N23 H23 O22  1.08(11) 2.49(11) 3.558(7) 170(7) 1_655
 
_refine_diff_density_max    0.534
_refine_diff_density_min   -0.297
_refine_diff_density_rms    0.081

_shelx_res_file
;

    cz.res created by SHELXL-2014/7

TITL cz in P 21 21 21 fehlgeordnet
CELL   1.54178      5.6166  13.3920  31.5475  90.000  90.000  90.000
ZERR         4      0.0002   0.0005   0.0011   0.000   0.000   0.000
REM Gitterkonstanten aus 21059 Reflexen mit 2.8-68.1 Grad V=2372.91(14)
REM Farblose Nadel
LATT -1
SYMM 0.5-X,-Y,0.5+Z
SYMM 0.5+X,0.5-Y,-Z
SYMM -X,0.5+Y,0.5-Z
SFAC        C       H       N       O
UNIT 108 136 8 12
L.S.      4
FMAP      2
PLAN  -15 .5 -.5
TEMP -163
SADI C25 O26 C25 O26A
SIZE 0.04  0.050  0.2
ACTA
CONF
BOND $H
EQIV $1 x+1, y, z
HTAB N23 O22_$1
WGHT    0.097500    2.215100
EXTI    0.017805
FVAR       0.74184
N1    3    0.467287    0.728990    0.228927    11.00000    0.02989    0.04023 =
         0.04395    0.00806    0.00162    0.00308
C2    1    0.435392    0.694351    0.270053    11.00000    0.03637    0.03450 =
         0.04066    0.00359   -0.00629   -0.00086
C3    1    0.575974    0.628735    0.293223    11.00000    0.03593    0.04945 =
         0.05157    0.01436   -0.00584   -0.00465
AFIX  43
H3    2    0.716706    0.600502    0.281587    11.00000   -1.20000
AFIX   0
C4    1    0.501531    0.606032    0.334381    11.00000    0.04440    0.04540 =
         0.04862    0.01026   -0.01248   -0.00600
AFIX  43
H4    2    0.598551    0.563905    0.351370    11.00000   -1.20000
AFIX   0
C5    1    0.289904    0.642981    0.351430    11.00000    0.04901    0.03401 =
         0.03335    0.00310   -0.00768    0.00377
C6    1    0.152577    0.709743    0.328036    11.00000    0.05537    0.03414 =
         0.03554   -0.00174   -0.00617    0.00687
AFIX  43
H6    2    0.008680    0.735699    0.339397    11.00000   -1.20000
AFIX   0
C7    1    0.229344    0.738192    0.287488    11.00000    0.04287    0.03371 =
         0.02847    0.00150   -0.00555   -0.00003
C8    1    0.136772    0.806331    0.256015    11.00000    0.04480    0.03255 =
         0.03819   -0.00166   -0.00247    0.00553
C9    1   -0.049255    0.875043    0.255213    11.00000    0.06655    0.04228 =
         0.03851    0.00428    0.00216    0.02183
AFIX  43
H9    2   -0.150727    0.882442    0.279100    11.00000   -1.20000
AFIX   0
C10   1   -0.084878    0.932359    0.219354    11.00000    0.06321    0.04310 =
         0.04680    0.00461    0.00121    0.01696
AFIX  43
H10   2   -0.210197    0.979987    0.218854    11.00000   -1.20000
AFIX   0
C11   1    0.061553    0.921098    0.183720    11.00000    0.04914    0.03779 =
         0.04604    0.00213   -0.00310    0.00504
AFIX  43
H11   2    0.032276    0.960327    0.159177    11.00000   -1.20000
AFIX   0
C12   1    0.247702    0.853841    0.183759    11.00000    0.03639    0.03781 =
         0.04552    0.00666   -0.00305   -0.00203
AFIX  43
H12   2    0.346678    0.846220    0.159555    11.00000   -1.20000
AFIX   0
C13   1    0.286530    0.797766    0.219964    11.00000    0.03530    0.03101 =
         0.04205    0.00480   -0.00267   -0.00066
C14   1    0.656135    0.701192    0.199956    11.00000    0.03585    0.04995 =
         0.05210    0.01024    0.00586   -0.00035
AFIX  23
H14A  2    0.789411    0.672964    0.216635    11.00000   -1.20000
H14B  2    0.715401    0.762406    0.185878    11.00000   -1.20000
AFIX   0
C15   1    0.586274    0.625570    0.165657    11.00000    0.04093    0.05742 =
         0.04425    0.01171    0.00501    0.00802
AFIX  13
H15   2    0.455003    0.655271    0.148347    11.00000   -1.20000
AFIX   0
C16   1    0.499591    0.528188    0.183530    11.00000    0.05804    0.06800 =
         0.04204   -0.00731    0.01059   -0.01417
AFIX  23
H16A  2    0.355059    0.540104    0.200765    11.00000   -1.20000
H16B  2    0.623349    0.499675    0.202313    11.00000   -1.20000
AFIX   0
C17   1    0.441923    0.453345    0.148093    11.00000    0.06696    0.10450 =
         0.06493   -0.03492    0.02105   -0.01825
AFIX  23
H17A  2    0.393987    0.388840    0.160826    11.00000   -1.20000
H17B  2    0.306379    0.478672    0.131156    11.00000   -1.20000
AFIX   0
C18   1    0.653892    0.437051    0.119364    11.00000    0.06790    0.07213 =
         0.05016   -0.00580    0.01689    0.00704
AFIX  23
H18A  2    0.783406    0.404692    0.135625    11.00000   -1.20000
H18B  2    0.608128    0.391695    0.095961    11.00000   -1.20000
AFIX   0
C19   1    0.742712    0.533772    0.101211    11.00000    0.08961    0.09005 =
         0.05133    0.02405    0.03092    0.04168
AFIX  23
H19A  2    0.620363    0.562307    0.082144    11.00000   -1.20000
H19B  2    0.888156    0.521290    0.084294    11.00000   -1.20000
AFIX   0
C20   1    0.798903    0.608644    0.136770    11.00000    0.06888    0.06553 =
         0.08189    0.01902    0.03650    0.01453
AFIX  23
H20A  2    0.934150    0.583294    0.153776    11.00000   -1.20000
H20B  2    0.847383    0.673092    0.124049    11.00000   -1.20000
AFIX   0
C21   1    0.198107    0.607589    0.392992    11.00000    0.05094    0.03741 =
         0.03613   -0.00195   -0.01413    0.00124
O22   4   -0.017603    0.599634    0.399539    11.00000    0.05468    0.05503 =
         0.03968   -0.00082   -0.00314    0.01132
N23   3    0.363597    0.582233    0.422452    11.00000    0.05963    0.05362 =
         0.03796    0.01557   -0.01948   -0.01467
H23   2    0.554588    0.590258    0.419279    11.00000    0.10773
C24   1    0.298757    0.537829    0.462914    11.00000    0.05605    0.06209 =
         0.04390    0.01425   -0.01444   -0.01612
AFIX  13
H24   2    0.121287    0.538770    0.465425    11.00000   -1.20000
AFIX   0
C25   1    0.402623    0.606609    0.497422    11.00000    0.08385    0.11155 =
         0.04449    0.02532   -0.01811   -0.03510
PART 1 10.59
O26   4    0.561097    0.666279    0.494575    10.59000    0.08696    0.09546 =
         0.06930   -0.02073   -0.00008   -0.03034
PART 2 10.41
O26A  4    0.636445    0.608946    0.496810    10.41000    0.07287    0.13277 =
         0.05005   -0.01381   -0.00763   -0.06082
PART 0
O27   4    0.259158    0.622317    0.529037    11.00000    0.08142    0.06978 =
         0.08144   -0.00038   -0.01302   -0.00704

PART 1 11
C28   1    0.348943    0.695228    0.559625    11.00000    0.12388    0.05791 =
         0.08490   -0.00111   -0.03129   -0.02288
AFIX 137
H28A  2    0.218249    0.717527    0.577900    11.00000   -1.50000
H28B  2    0.415403    0.752683    0.544456    11.00000   -1.50000
H28C  2    0.473340    0.664330    0.577017    11.00000   -1.50000
AFIX   0
PART 0
C29   1    0.383391    0.428944    0.466646    11.00000    0.04059    0.06628 =
         0.08479    0.04135   -0.01079   -0.00681
C30   1    0.282117    0.369638    0.429653    11.00000    0.07570    0.05381 =
         0.07606    0.01029    0.01860    0.01395
AFIX 137
H30A  2    0.342065    0.397318    0.402950    11.00000   -1.50000
H30B  2    0.107928    0.373760    0.430073    11.00000   -1.50000
H30C  2    0.331149    0.299648    0.432114    11.00000   -1.50000
AFIX   0
PART 1 10.62
C31   1    0.652587    0.434506    0.471887    10.62000    0.03363    0.06503 =
         0.05998    0.01826    0.00272    0.00619
AFIX 137
H31A  2    0.721581    0.471045    0.447939    10.62000   -1.50000
H31B  2    0.718600    0.366797    0.472730    10.62000   -1.50000
H31C  2    0.690821    0.469256    0.498364    10.62000   -1.50000
AFIX   0
PART 2 10.38
C31A  1    0.657417    0.395171    0.451844    10.38000    0.04482    0.04173 =
         0.10199    0.03536   -0.01055    0.00910
AFIX 137
H31D  2    0.651481    0.329211    0.438433    10.38000   -1.50000
H31E  2    0.761158    0.392440    0.476794    10.38000   -1.50000
H31F  2    0.720343    0.444052    0.431623    10.38000   -1.50000
AFIX   0
PART 0
C32   1    0.294469    0.383398    0.508256    11.00000    0.06179    0.08277 =
         0.07443    0.04425   -0.01611   -0.01951
AFIX 137
H32A  2    0.120367    0.387491    0.509349    11.00000   -1.50000
H32B  2    0.362426    0.420261    0.532209    11.00000   -1.50000
H32C  2    0.343703    0.313293    0.509842    11.00000   -1.50000
AFIX   0
HKLF      4

REM  cz in P 21 21 21 fehlgeordnet
REM R1 =  0.0657 for    3283 Fo > 4sig(Fo)  and  0.0923 for all    4263 data
REM    317 parameters refined using      1 restraints

END

WGHT      0.0915      2.3336

REM Highest difference peak  0.534,  deepest hole -0.297,  1-sigma level  0.081
Q1    1   0.5314  0.7146  0.5350  11.00000  0.05    0.53
Q2    1   0.2020  0.5612  0.5391  11.00000  0.05    0.34
Q3    1   0.4333  0.6430  0.5008  11.00000  0.05    0.33
Q4    1   0.5232  0.6086  0.5301  11.00000  0.05    0.29
Q5    1   0.0595  0.3827  0.5133  11.00000  0.05    0.29
Q6    1   0.6726  0.6380  0.4591  11.00000  0.05    0.29
Q7    1   0.4946  0.5713  0.4883  11.00000  0.05    0.28
Q8    1   0.1134  0.3821  0.5325  11.00000  0.05    0.28
Q9    1   0.0770  0.8623  0.2181  11.00000  0.05    0.27
Q10   1   0.4344  0.5995  0.2572  11.00000  0.05    0.27
Q11   1   0.6558  0.6200  0.0883  11.00000  0.05    0.27
Q12   1   0.4829  0.6085  0.4593  11.00000  0.05    0.26
Q13   1   0.7026  0.7208  0.4690  11.00000  0.05    0.26
Q14   1   0.0131  0.6359  0.3550  11.00000  0.05    0.26
Q15   1   0.3075  0.4205  0.3866  11.00000  0.05    0.25
;
_shelx_res_checksum   84036

_shelx_hkl_file
;
  -2 -10 -23    6.23    5.95   0
  -2  -8 -25   14.55    7.51   0
  -2  -7 -25   10.72    6.07   0
  -2  -6 -25   53.27    8.11   0
  -2  -2 -19  219.13   10.21   0
  -1  -9 -29    7.55    5.08   0
  -1  -5 -29   10.79    6.37   0
  -1  -3 -27  195.85    7.98   0
  -1  -1 -23   55.92    9.31   0
  -1   0  -4    4.83   11.03   0
   0  -2 -28   71.05    8.85   0
   0  -1 -26  174.21   10.16   0
   0   1 -19  391.00   10.14   0
   1  -6 -32   -1.68    5.94   0
   1  -4 -31   20.09    7.73   0
   1  -3 -30   13.05    8.22   0
   1   0 -24  195.48    9.93   0
   1   1 -20   53.32    8.11   0
   2  -1 -25   87.94    9.28   0
  -2  -7 -26    1.45    7.53   0
  -2  -5 -25    1.73    7.51   0
  -2  -4 -24  383.25    9.85   0
  -2  -3 -22   23.42    7.33   0
  -2  -2 -20   10.50    9.13   0
  -2  -2  -4  100.46   10.52   0
  -2  -1 -14  318.99   10.12   0
  -2  -1 -13   43.40    9.05   0
  -2  -1 -12  448.37   10.02   0
  -1  -8 -30   -0.38    4.65   0
  -1  -7 -30    1.29    6.42   0
  -1  -6 -30    2.35    6.59   0
  -1  -2 -26   82.75    9.63   0
  -1   0 -20   11.38    9.17   0
   0  -8 -32   -1.28    3.66   0
   0  -7 -32    4.80    5.27   0
   0  -6 -32   -1.07    5.83   0
   0  -4 -31   15.60    7.01   0
   0  -3 -30   17.60    7.64   0
   0   0 -24   -4.78    9.81   0
   0   1 -20   19.53    8.13   0
   1  -2 -29   52.16   10.07   0
   1  -1 -27   24.59    8.36   0
  -3  -7 -12   72.03   10.35   0
  -3  -7 -11   33.93    9.77   0
  -3  -7 -10   46.29   10.04   0
  -3  -6 -13  110.07   10.10   0
  -3  -6 -12   19.65   10.85   0
  -3  -6 -11    5.15   10.15   0
  -2 -10 -24   -3.16    5.21   0
  -2  -8 -26   30.45    6.96   0
  -2  -3 -23   26.28    9.22   0
  -2  -1  -9  125.10    9.16   0
  -1  -5 -30    5.88    7.51   0
  -1  -4 -29   78.67    6.04   0
  -1  -3 -28  153.82    9.29   0
  -1   0 -21  120.21    9.46   0
   0  -5 -32    2.39    6.12   0
   0  -2 -29   26.71    7.74   0
   0  -1 -27   38.81    9.45   0
   0   1  -4  537.40   13.93   0
   1   1 -21   61.33    9.68   0
  -3  -8 -15   29.67    9.88   0
  -3  -8 -13   12.96    9.86   0
  -3  -8 -12  267.55   10.99   0
  -3  -7 -15   68.76    9.88   0
  -3  -7  -9   56.37   10.02   0
  -3  -6 -16  162.17   11.00   0
  -3  -6 -15  106.50   11.20   0
  -3  -6 -14   16.53    7.73   0
  -3  -6 -10  103.12   10.32   0
  -3  -6  -9   35.23   10.11   0
  -3  -5 -13  154.26   11.63   0
  -3  -5 -12    2.18   13.19   0
  -2  -9 -26    4.36    5.43   0
  -2  -5 -26   18.35    7.07   0
  -2  -4 -25   86.20    6.88   0
  -2  -3 -24  129.71    9.68   0
  -2  -2 -21   85.72    6.52   0
  -2  -1  -8  359.45   10.63   0
  -1 -10 -29    0.78    1.94   0
  -1 -10 -29    0.54    1.67   0
  -1  -9 -30    4.35    4.12   0
  -1  -2 -27  121.17   10.39   0
  -1  -1 -25  444.29   10.65   0
  -1  -1   0  450.55   13.53   0
  -1   1 -15  186.13    9.04   0
  -1   1 -14  115.57    9.18   0
  -1   1 -13  762.95   11.50   0
  -1   1 -12    8.49    9.44   0
  -1   1 -10  470.84   11.10   0
   0   0 -25    3.94    9.14   0
   0   1 -21    7.94    8.11   0
   1   0 -25   65.45    9.09   0
  -3  -8 -16   71.64    9.34   0
  -3  -8  -9   55.70    9.70   0
  -3  -7 -17   53.72    9.79   0
  -3  -7  -8   90.62    9.85   0
  -3  -6 -17  112.36   11.46   0
  -3  -6  -8   53.53    9.11   0
  -3  -5 -15  209.66   10.99   0
  -3  -5 -14   26.52    9.71   0
  -2 -10 -25   15.33    5.72   0
  -2  -8 -27    2.96    6.55   0
  -2  -7 -27   44.63    5.69   0
  -2  -6 -27   39.28    6.34   0
  -2  -4 -26  201.64    8.86   0
  -2  -2 -22   14.36    9.18   0
  -2  -2  -3   62.35    9.53   0
  -2  -1  -7   16.13    9.70   0
  -1  -8 -31   -1.92    3.97   0
  -1  -7 -31    5.19    3.71   0
  -1  -6 -31   14.31    5.68   0
  -1  -4 -30   71.02    7.71   0
  -1   0 -22   89.59    6.56   0
  -1   0  -3    4.91   10.58   0
  -1   1 -16  853.67   11.13   0
  -1   1  -9   37.62    9.60   0
   0  -3 -31   15.52    7.33   0
   1  -4 -32   14.79    6.06   0
   1  -3 -31    9.83    6.83   0
   1  -1 -28  254.25   11.28   0
   1   1 -22   54.46    9.59   0
   2   0 -23   27.93    8.83   0
  -3  -9 -15   65.45    8.75   0
  -3  -9 -14    1.86    7.95   0
  -3  -9 -12    4.63    8.89   0
  -3  -9 -11   41.40   10.61   0
  -3  -8 -18   34.42    8.07   0
  -3  -8 -17    4.34    9.13   0
  -3  -7 -18   76.78    9.46   0
  -3  -6 -18   84.00    9.69   0
  -3  -6  -7   45.22   10.39   0
  -2  -5 -27   22.24    5.60   0
  -1  -5 -31   28.61    6.90   0
  -1  -2 -28   52.74    8.39   0
  -1  -1 -26  122.33    9.79   0
  -1   0 -23   50.17    8.74   0
  -1   1 -17  127.95    8.70   0
  -1   1  -8   90.18   10.66   0
   0  -7 -33    1.32    3.25   0
   0  -7 -33    1.00    2.07   0
   0  -6 -33    0.17    3.82   0
   0  -6 -33    0.17    2.39   0
   0  -4 -32    0.92    5.00   0
   0  -2 -30   12.05    8.06   0
   0  -1 -28   46.51    8.60   0
   0   1 -22  147.27    9.27   0
   1  -2 -30   27.74    7.94   0
   1   0   0    0.41    5.31   0
   2  -1 -26  108.87   10.10   0
  -3  -9 -10   40.59    8.76   0
  -3  -8 -19    7.87    8.21   0
  -3  -7 -19   33.24    6.38   0
  -3  -5  -8   98.04    9.42   0
  -3  -4 -16  192.83   11.37   0
  -3  -4 -15  147.77   11.34   0
  -3  -4 -14  271.61   10.63   0
  -3  -4 -13  151.70    9.71   0
  -3  -4 -12  136.78    9.51   0
  -3  -4 -11  168.39   10.15   0
  -2 -10 -26    0.63    3.61   0
  -2  -9 -27   11.61    5.01   0
  -2  -8 -28   25.07    5.22   0
  -2  -7 -28    8.94    6.22   0
  -2  -4 -27    6.45    7.59   0
  -2  -1 -20  157.12    7.20   0
  -2  -1  -6 1188.49   11.61   0
  -1   1 -19  105.81    8.66   0
  -1   1 -18   40.53    5.89   0
   0  -5 -33    3.52    5.41   0
   0   0 -26   56.49    8.92   0
   0   2 -15 1375.53   13.55   0
   0   2 -14  791.29   11.85   0
   0   2 -13  170.89    9.81   0
   0   2 -12   43.12    9.44   0
   0   2 -11  154.45   12.00   0
   1   0 -26   -0.23    8.61   0
   1   2 -14  511.74   12.56   0
   1   2 -13  252.67   11.24   0
   1   2 -12 1225.66   17.08   0
  -3  -7  -6   -0.27    8.95   0
  -3  -6 -20  221.34   10.14   0
  -3  -6  -6   44.50    9.41   0
  -3  -5 -19    7.83    7.74   0
  -3  -5  -7   19.72    8.95   0
  -3  -4 -17    3.12   10.02   0
  -3  -4 -10   34.77    9.09   0
  -3  -4  -9   42.87    9.70   0
  -2  -3 -26   33.22    8.02   0
  -2  -2 -24   21.68    7.00   0
  -2  -1 -21  200.34    9.25   0
  -2   0 -13   91.95    9.11   0
  -1  -7 -32   18.08    4.90   0
  -1  -6 -32   -0.29    4.95   0
  -1  -4 -31   14.18    5.59   0
  -1  -3 -30   11.81    5.56   0
  -1  -2 -29   45.63    8.21   0
  -1  -1 -27   26.11    8.61   0
  -1   0 -24  199.34   10.27   0
   0  -1 -29  357.27    9.55   0
   0   1 -23   24.05    8.66   0
   0   2 -16   74.12    8.60   0
   0   2 -10  207.00   12.49   0
   1   1 -23   55.66    9.81   0
   1   2 -15  622.28   11.95   0
   1   2 -11  245.49   10.63   0
  -3  -9 -19    6.56    7.89   0
  -3  -7 -21   85.42    9.24   0
  -3  -4 -18   94.78    8.12   0
  -3  -4  -8  101.63    8.55   0
  -2  -9 -28   10.57    3.78   0
  -2  -6 -29   33.34    6.11   0
  -2  -4 -28   -7.39    7.29   0
  -2  -4   1  407.00   13.31   0
  -2  -2 -25   39.72    8.74   0
  -2  -2  -2  886.52   14.13   0
  -2  -1 -22   81.22    9.64   0
  -2  -1  -5   22.74    9.46   0
  -2   0 -12 1658.14   11.98   0
  -2   0 -11  480.49   10.52   0
  -1  -8 -32    0.68    2.54   0
  -1  -8 -32    0.30    1.67   0
  -1  -5 -32    1.79    4.53   0
  -1   1 -20   54.60    6.34   0
   0  -3 -32    0.50    6.22   0
   0  -2 -31  826.52   12.08   0
   0   0 -27   -1.19    8.55   0
   0   2 -17  541.58   10.27   0
   1  -3 -32   10.71    7.49   0
   1  -1 -29  266.77   10.01   0
   1   2 -16  541.72   10.85   0
  -3  -8 -21   71.61    7.48   0
  -3  -7 -22   68.70    8.04   0
  -3  -6 -22   80.41    8.68   0
  -3  -5 -21   49.38    6.94   0
  -3  -5  -6    0.70    7.95   0
  -3  -4 -20   17.81    9.47   0
  -3  -3 -17   98.69    9.78   0
  -3  -3 -16   70.25    9.46   0
  -3  -3 -15   39.83   10.04   0
  -3  -3 -14   74.32    6.84   0
  -3  -3 -13  227.24   11.20   0
  -3  -3 -12    5.61    9.33   0
  -3  -3 -11  198.25    9.57   0
  -2  -8 -29   40.46    4.56   0
  -2  -5 -29    5.56    6.30   0
  -2  -3 -27  161.53    6.34   0
  -2  -1 -23   16.85    9.34   0
  -2   0 -10   36.72    6.28   0
  -2   0  -9  388.65   10.32   0
  -1  -3 -31   15.85    7.49   0
  -1  -1 -28  265.20   10.10   0
  -1   1 -21   69.58    8.61   0
  -1   1  -6  223.01   10.80   0
   0  -6 -34    3.12    3.96   0
   0  -6 -34    0.34    2.14   0
   0   1 -24   12.87    9.15   0
   0   2 -18  421.63   10.20   0
   0   2  -9  724.19   13.50   0
   1   0 -27  553.14   12.16   0
   1   2 -17  303.43    9.64   0
   1   2 -10  101.20   10.78   0
   2   0 -24   -0.71    8.75   0
   2   1 -19  197.43   12.35   0
  -3  -8 -22   22.66    7.21   0
  -3  -7 -23    6.20    6.74   0
  -3  -4 -21   23.51    9.14   0
  -3  -4  -7   56.19    9.08   0
  -3  -3 -18   17.93    8.52   0
  -3  -3 -10   26.74    9.63   0
  -2  -6 -30   18.74    4.55   0
  -2  -4 -29   12.81    5.87   0
  -2  -2 -26  100.04    7.88   0
  -2  -1  -4   75.01    9.98   0
  -1  -7 -33    5.72    3.61   0
  -1  -6 -33   14.88    5.09   0
  -1  -2 -30   26.70    7.04   0
  -1   0 -26    3.09    9.37   0
  -1   1 -22   50.02    8.68   0
   0  -1 -30   30.79    8.66   0
   0   2 -19   24.06    8.22   0
   1   1 -24    9.59    7.82   0
   1   2 -18   28.69    9.37   0
  -3  -4 -22  140.79    9.46   0
  -3  -3 -20   89.40    9.48   0
  -3  -3 -19   33.83    9.43   0
  -2  -9 -29    0.76    3.26   0
  -2  -7 -30    0.24    3.68   0
  -2  -5 -30    9.88    6.01   0
  -2   0 -20   69.87    6.50   0
  -2   0  -8   11.56    6.50   0
  -1  -5 -33    3.12    5.22   0
  -1   1 -23   56.61    9.38   0
   0  -3 -33   17.87    6.22   0
   0  -2 -32   39.68    8.25   0
   0   0 -28  864.03   12.42   0
   0   1 -25  162.74   10.35   0
   0   1  -3  220.69   12.07   0
   0   2 -20   28.66    9.00   0
   0   2  -8   26.96   10.40   0
   1   2 -19  161.32    9.99   0
  -3  -8 -23    8.99    6.53   0
  -3  -7 -24   -0.76    6.36   0
  -3  -6 -24   32.84    7.89   0
  -3  -5 -24  120.91    7.85   0
  -3  -4 -23   12.64    8.28   0
  -3  -4  -6  188.04    9.32   0
  -3  -3 -21   19.87    8.95   0
  -3  -2 -15   31.14    8.84   0
  -3  -2 -13  437.85   10.71   0
  -2  -8 -30    9.81    3.50   0
  -2  -8 -30    0.08    1.91   0
  -2  -3 -29   56.42    7.70   0
  -2  -2 -27   -3.85    5.87   0
  -2   0 -21    3.05    6.15   0
  -1  -4 -33   -2.24    5.36   0
  -1  -3 -32   12.32    6.74   0
  -1  -2 -31    6.60    6.44   0
  -1  -1 -29  279.83    7.79   0
  -1   0 -27  589.54   11.34   0
  -1   1  -5  438.02   12.45   0
  -1   2 -15  605.99   10.39   0
   0  -4 -34   -0.64    5.61   0
   0   2 -21  423.30   10.38   0
   1  -1 -30   -1.22    7.38   0
   1   0 -28    4.12    9.43   0
  -3  -8 -24    3.64    5.20   0
  -3  -6 -25   10.19    6.34   0
  -3  -3  -7   11.04   10.42   0
  -3  -2 -18   66.00    9.96   0
  -3  -2 -17  199.51    8.27   0
  -3  -2 -12   44.56    6.57   0
  -2  -7 -31    3.42    3.67   0
  -2  -6 -31   18.58    4.56   0
  -2  -4 -30   39.25    5.07   0
  -2  -2 -28   90.02    7.68   0
  -2  -2  -1  299.31   11.62   0
  -2   0 -22   77.94    7.18   0
  -1  -6 -34    1.80    3.36   0
  -1   1 -24    5.56    9.82   0
  -1   2 -18   33.49    8.45   0
  -1   2 -12 1207.36   12.70   0
   0  -1 -31   82.67    8.64   0
   0   0 -29   -3.91    8.13   0
   0   1 -26  187.93   10.18   0
   1   1 -25  438.50   11.31   0
   1   2 -20   22.07    8.87   0
   1   2  -9  769.93   17.94   0
  -3  -9 -23    3.23    4.84   0
  -3  -7 -25   41.31    5.96   0
  -3  -5 -25   -0.69    8.05   0
  -3  -5  -4   31.18    8.95   0
  -3  -4 -24   12.74    5.83   0
  -3  -2 -19   26.37    7.37   0
  -3  -2 -10   63.78    9.10   0
  -2  -5 -31    3.52    3.92   0
  -2  -1  -3  310.05   10.28   0
  -2   0 -23   24.77    6.50   0
  -2   0  -6   -0.60    9.88   0
  -2   1 -13   41.44    9.03   0
  -1  -5 -34   27.42    4.54   0
  -1  -1 -30    6.33    7.58   0
  -1   0 -28   38.51    9.26   0
  -1   1 -25  459.81   11.31   0
  -1   2 -19  164.17    9.38   0
  -1   2 -11  250.16    7.65   0
   0   2 -22    2.04    8.72   0
   0   2  -7  391.32   14.02   0
  -3  -8 -25   10.13    4.77   0
  -3  -7 -26   22.64    5.44   0
  -3  -6 -26   26.34    5.82   0
  -3  -4 -25   22.53    7.67   0
  -3  -3  -6  107.21   10.72   0
  -3  -2 -21   23.32    8.63   0
  -3  -2  -9  481.48   10.29   0
  -2  -4 -31    2.12    5.91   0
  -2  -3 -30   15.38    5.34   0
  -2  -2 -29  120.01    7.34   0
  -2   1 -11  836.48   11.68   0
  -1  -3 -33   91.27    6.17   0
  -1  -2 -32   65.44    7.51   0
  -1   2 -20   19.21    8.73   0
  -1   2 -10  103.12    6.84   0
   0  -3 -34   -3.64    6.19   0
   0  -2 -33   17.89    6.67   0
   0   1 -27   46.21    9.55   0
   0   2 -23  106.59    9.62   0
   1   2 -21   12.20    8.31   0
  -3  -9 -24   -0.25    4.51   0
  -3  -3 -24   19.87    5.82   0
  -3  -2 -22   36.43    8.22   0
  -3  -2  -8   33.98    8.94   0
  -3  -1 -17   94.80    8.77   0
  -3  -1 -16   16.33    8.79   0
  -3  -1 -15   38.60    9.17   0
  -3  -1 -14   96.02    9.25   0
  -2  -7 -32    0.91    3.02   0
  -2  -6 -32    4.74    4.07   0
  -2  -5 -32    7.25    4.62   0
  -2   0 -25  171.23    8.93   0
  -2   1 -20  136.22    9.02   0
  -1  -4 -34   24.61    4.39   0
  -1  -1 -31   32.20    7.61   0
  -1   0 -29   18.79    8.21   0
  -1   1 -26  118.48    9.74   0
  -1   1  -4 1151.10   15.46   0
  -1   2 -21   12.71    8.27   0
  -1   2  -9  782.21   11.67   0
   0  -1 -32   64.75    8.55   0
   0   0 -30   59.14    9.15   0
   1  -1 -31   21.73    8.15   0
   1   0 -29   17.11    9.02   0
   1   1 -26  113.69    8.76   0
  -3  -8 -26    0.20    4.23   0
  -3  -7 -27    5.68    4.35   0
  -3  -6 -27   -3.68    5.81   0
  -3  -5 -27   23.67    6.65   0
  -3  -4 -26    6.06    5.57   0
  -3  -4  -4   12.97    8.83   0
  -3  -3 -25   23.10    7.89   0
  -3  -1 -12   24.98    8.53   0
  -2  -4 -32   10.62    4.84   0
  -2  -3 -31   40.11    6.18   0
  -2  -2 -30  175.50    7.81   0
  -2  -1 -28   89.12    8.16   0
  -2   0  -5  323.19    8.45   0
  -2   1 -21  186.78    8.91   0
  -2   1  -9  126.41    9.00   0
  -1   0  -1 1516.17   18.67   0
  -1   2 -22   10.11    8.52   0
   0   2 -24    0.80    8.96   0
   1   2 -22   13.59    8.34   0
  -3  -6  -3  134.93    8.90   0
  -3  -4 -27   16.35    6.46   0
  -3  -3 -26   12.97    6.79   0
  -3  -3  -5  165.85    9.19   0
  -3  -2 -24    7.23    7.47   0
  -3  -2  -7   77.42    8.43   0
  -3  -1 -20   79.60    8.60   0
  -3  -1 -11   85.41    6.83   0
  -3  -1 -10   96.80    9.05   0
  -2  -1  -2  103.96    9.57   0
  -2   0 -26    6.31    8.13   0
  -2   1 -22   93.15    8.64   0
  -1  -5 -35    0.27    1.86   0
  -1  -3 -34    9.78    5.32   0
  -1  -2 -33    1.13    6.20   0
  -1   1 -27   28.97    8.40   0
  -1   2 -23  206.99    9.65   0
  -1   2  -8  282.28    8.34   0
   0   1 -28   53.96    8.76   0
  -3  -8 -27    2.36    3.71   0
  -3  -5 -28    8.93    5.58   0
  -3  -2 -25   80.39    6.78   0
  -3  -1 -22   89.11    8.15   0
  -3  -1 -21  195.89    7.07   0
  -2  -6 -33    2.24    3.38   0
  -2  -5 -33   13.89    3.81   0
  -2  -3 -32   14.89    5.32   0
  -2  -1 -29   30.89    6.77   0
  -2   0 -27    7.14    8.45   0
  -2   1  -8  381.96    9.67   0
  -1  -4 -35    5.30    3.90   0
  -1  -1 -32   12.64    7.10   0
  -1   0 -30  146.43    7.92   0
  -1   2 -24  276.44   10.08   0
   0  -2 -34    6.77    6.03   0
   0   0 -31    0.50    7.96   0
   0   2 -25  126.43    9.74   0
   0   2  -6  572.73   13.79   0
   0   3 -17   93.61    8.30   0
   0   3 -16    5.88    8.27   0
   0   3 -15   31.13    8.04   0
   0   3 -14   -0.18    8.85   0
   1   1 -27   21.36    9.23   0
   1   2 -23  203.26    9.99   0
  -3  -7 -28    7.16    3.70   0
  -3  -7 -28    0.57    2.23   0
  -3  -4 -28   15.31    6.00   0
  -3  -3 -27   -0.25    7.04   0
  -3  -1 -23    6.56    7.71   0
  -3  -1  -9  102.28    6.19   0
  -2  -4 -33   16.56    4.62   0
  -2  -3   1  222.80   10.15   0
  -2  -2 -31   17.45    4.54   0
  -2   0  -4   -2.27    9.20   0
  -2   1 -24  201.83    9.67   0
  -1   1 -28  243.51    9.18   0
  -1   2  -7  899.03   12.96   0
   0  -2   3  471.47   12.10   0
   0  -1 -33   75.36    7.22   0
   0   1 -29  361.49   10.49   0
   0   3 -19  243.67   10.67   0
   0   3 -18    2.30    7.73   0
   0   3 -13  237.99   10.55   0
   1   0 -30  124.25    9.99   0
   1   2  -8  278.01   16.44   0
  -3  -6 -29    9.73    4.11   0
  -3  -5 -29   30.29    5.06   0
  -3  -4  -3   38.31    8.81   0
  -3  -3  -4   61.63    7.73   0
  -3  -2 -26   14.74    6.10   0
  -3  -1 -24    7.38    7.15   0
  -3  -1  -8   85.28    8.15   0
  -3   0 -19  287.03    9.99   0
  -3   0 -18  156.21    9.31   0
  -3   0 -17   -3.47    8.15   0
  -3   0 -16   62.90    6.04   0
  -3   0 -15   15.43    6.31   0
  -3   0 -14  176.76    9.18   0
  -3   0 -13   28.88    8.81   0
  -2  -1 -30   42.12    7.54   0
  -2   0 -28  193.88    8.76   0
  -2   1  -7   13.43    6.49   0
  -2   2 -19  207.21    9.09   0
  -2   2 -17  119.32    9.39   0
  -2   2 -13  213.41    9.55   0
  -1  -3 -35    2.30    4.08   0
  -1  -2 -34    0.56    5.18   0
  -1   0 -31   37.94    7.91   0
  -1   2 -25   91.76    9.03   0
  -1   3 -16  146.69    8.50   0
  -1   3 -15  636.26   10.27   0
   0   2 -26   47.68    8.76   0
   0   3 -20  106.84    8.88   0
   0   3 -12   55.13    9.34   0
  -3  -7 -29    0.65    3.18   0
  -3  -4 -29   18.05    5.39   0
  -3  -3 -28   10.74    4.81   0
  -3  -2 -27   33.38    6.47   0
  -3  -2  -5  476.24   10.14   0
  -3   0 -21   -2.21    8.56   0
  -3   0 -12   22.64    8.86   0
  -2  -5 -34    5.57    3.03   0
  -2  -3 -33    3.15    5.00   0
  -2  -2 -32   43.01    6.22   0
  -2   2 -20   12.91    7.86   0
  -1  -1 -33    2.16    6.12   0
  -1   1 -29  254.52    8.45   0
  -1   2 -26  101.22    8.73   0
  -1   3 -19   13.49    8.35   0
  -1   3 -18  173.74    8.61   0
  -1   3 -17  455.60    7.97   0
  -1   3 -14   35.28    8.28   0
   0   0 -32   56.12    8.29   0
   0   3 -21   61.69    9.17   0
   0   3 -11    7.84    8.94   0
   1   2 -24  243.66   10.92   0
  -3  -5 -30   -2.60    3.67   0
  -3  -1 -25  114.00    5.57   0
  -3  -1  -7  132.35    8.99   0
  -3   0 -22  161.83    8.73   0
  -2  -4 -34   -2.68    3.53   0
  -2  -1 -31    7.59    6.90   0
  -2   0 -29   35.40    6.78   0
  -2   1 -26  130.54    7.14   0
  -2   1  -6 1208.33   12.67   0
  -2   2 -22   10.05    9.42   0
  -2   2 -11  120.44    9.24   0
  -1   2  -6  461.09   11.76   0
  -1   3 -20   40.84    9.33   0
   0   1 -30    0.80    8.13   0
   0   2 -27   78.75    8.44   0
   0   3 -22   42.40   10.09   0
   1   1 -28  -34.60   11.87   0
  -4  -6 -18   20.94    8.06   0
  -4  -6 -17   39.75    8.14   0
  -4  -6 -16    7.52    7.89   0
  -4  -6 -15   24.63    8.53   0
  -4  -5 -18   31.38    7.66   0
  -4  -5 -17   21.51    8.24   0
  -4  -5 -15   88.87    8.78   0
  -4  -5 -14  122.82   10.28   0
  -3  -6 -30   -0.12    1.86   0
  -3  -6 -30    0.51    1.78   0
  -3  -5  -2   31.88    7.93   0
  -3  -4 -30   15.14    5.00   0
  -3  -3 -29    5.31    4.62   0
  -3  -3  -3  166.56    9.58   0
  -3  -2 -28    6.53    6.18   0
  -3  -1 -26   18.30    6.66   0
  -3   0 -23  106.51    8.24   0
  -3   0 -10   -4.77    5.80   0
  -2  -1  -1  232.49    9.68   0
  -2   1 -27   21.43    8.22   0
  -2   2 -23   62.47    9.06   0
  -2   2 -10  132.19    9.00   0
  -1   0 -32    7.18    6.73   0
  -1   1 -30   -1.01    7.89   0
  -1   2 -27  116.02    8.87   0
  -1   3 -21  166.99    8.98   0
  -1   3 -11   63.78    8.65   0
   0  -1 -34   -0.93    5.61   0
   0   3 -10  858.98   12.77   0
  -4  -6 -19   41.24    7.04   0
  -4  -6 -14    6.32    7.13   0
  -4  -6 -13   70.27    9.34   0
  -4  -5 -20   18.24    7.43   0
  -4  -5 -19   12.62    7.58   0
  -4  -5 -13  174.70   10.02   0
  -4  -4 -19   23.00    8.23   0
  -4  -4 -17   81.42    8.29   0
  -4  -4 -16   50.79    8.27   0
  -4  -4 -15  171.14    9.15   0
  -4  -4 -14   96.23    8.89   0
  -3  -2  -4   32.25    7.99   0
  -3  -1 -27  169.87    7.47   0
  -3  -1  -6  685.94   10.74   0
  -3   0 -24    8.71    8.22   0
  -3   0  -9   76.47    8.49   0
  -3   1 -16    7.51    8.31   0
  -2  -3 -34   -3.31    3.88   0
  -2  -2 -33   20.59    4.21   0
  -2  -1 -32   87.37    6.07   0
  -2   0 -30   23.45    7.23   0
  -2   1  -5   11.62    9.45   0
  -2   2 -24    7.78    8.42   0
  -2   2  -9  261.02    9.55   0
  -1  -2 -35    5.96    3.68   0
  -1  -1 -34   -1.16    5.43   0
  -1   3 -22  158.78    6.50   0
  -1   3 -10   22.16    8.57   0
   0   3 -23  105.09    9.25   0
   1   2 -25   96.20    9.67   0
  -4  -7 -18   20.95    7.38   0
  -4  -7 -17    0.50    6.42   0
  -4  -7 -16    0.88    6.53   0
  -4  -6 -21   45.32    6.91   0
  -4  -6 -20   12.21    6.53   0
  -4  -6 -12   36.94    9.30   0
  -4  -5 -21   27.05    6.29   0
  -4  -5 -12   49.25    8.68   0
  -4  -4 -21  102.36    7.28   0
  -4  -4 -20   63.82    8.09   0
  -4  -4 -13   62.26    9.10   0
  -4  -4 -12   19.47    9.58   0
  -4  -3 -18   45.85    8.49   0
  -4  -3 -17   72.74    8.60   0
  -4  -3 -15  664.70   11.17   0
  -3  -5 -31    4.31    4.04   0
  -3  -4 -31   36.61    4.15   0
  -3  -3 -30   48.57    4.01   0
  -3  -2 -29   24.30    5.46   0
  -3   0 -25   42.23    6.89   0
  -3   0  -8   67.61    8.44   0
  -3   1 -20   79.26    8.54   0
  -3   1 -18    4.85    6.64   0
  -3   1 -15   39.34    6.00   0
  -3   1 -13   74.25    8.40   0
  -2   1 -28   91.62    5.63   0
  -1   2 -28   54.37    8.18   0
  -1   2  -5  311.74   11.21   0
  -1   3 -23    7.54    8.14   0
   0   0 -33    1.45    6.82   0
   0   1 -31   69.11    8.79   0
   0   1  -2  560.78   15.91   0
   0   2 -28   68.75    8.17   0
   0   3 -24  172.49   10.83   0
  -4  -7 -20    4.50    6.35   0
  -4  -7 -19   12.11    6.71   0
  -4  -6 -22   16.85    6.09   0
  -4  -5 -22   -1.41    6.04   0
  -4  -5 -11   73.93    8.80   0
  -4  -4 -22   43.18    7.09   0
  -4  -4 -11  303.63   11.33   0
  -4  -3 -20   50.85    8.06   0
  -4  -3 -14    7.11    8.58   0
  -4  -3 -13    5.59    8.78   0
  -3  -1 -28   70.88    6.80   0
  -3  -1  -5  194.42    8.39   0
  -3   0 -26   29.16    6.72   0
  -3   1 -12   22.63    8.57   0
  -2   0 -31   50.47    6.78   0
  -2   1 -29   30.23    7.17   0
  -2   2 -25   38.78    6.60   0
  -2   2  -8  871.88   11.36   0
  -1   0 -33   36.55    6.22   0
  -1   1 -31   27.82    7.64   0
  -1   1  -2 2343.64   19.16   0
  -1   3 -24   86.55    9.02   0
   1   0  -2 4017.59   34.27   0
   1   1 -29  179.45   12.04   0
   1   3 -18  160.71   10.45   0
   1   3 -17  463.92   12.12   0
   1   3 -16  149.13   10.54   0
  -4  -7 -21    1.99    5.72   0
  -4  -6 -11   77.70    7.94   0
  -4  -5 -23   21.52    5.85   0
  -4  -4 -23    0.55    6.40   0
  -4  -3 -21   49.53    8.31   0
  -4  -3 -12   61.31    8.84   0
  -4  -2 -17  119.52    9.29   0
  -3  -3 -31    9.75    4.03   0
  -3  -2 -30    0.44    4.00   0
  -3   0  -7   -1.06    8.16   0
  -3   1 -23    8.87    7.71   0
  -3   1 -22   98.91    6.56   0
  -3   1 -11   81.33    8.84   0
  -2  -3 -35    2.54    3.20   0
  -2  -2 -34    1.36    2.28   0
  -2  -2 -34    1.46    2.29   0
  -2  -1 -33    8.61    5.48   0
  -2   0  -2 2196.24   16.78   0
  -2   1  -4   69.61    9.96   0
  -2   2 -26  102.52    7.98   0
  -2   3 -20   18.32    8.48   0
  -2   3 -19  129.41    8.42   0
  -2   3 -18   90.42    8.82   0
  -2   3 -17   15.69    5.83   0
  -2   3 -16   67.31    6.12   0
  -2   3 -15   -0.22    8.48   0
  -2   3 -14   18.34    8.67   0
  -1   0   0    1.80    8.75   0
  -1   2 -29   40.79    7.34   0
  -1   3 -25   86.68    9.27   0
   0   2 -29   30.03    9.73   0
   0   3 -25  336.82   11.09   0
   1   2 -26   85.06    9.84   0
   1   3 -19   12.10    9.03   0
   1   3 -15  639.93   13.29   0
  -4  -6 -23    1.62    4.09   0
  -4  -6 -23   -1.14    2.49   0
  -4  -6 -10   -3.73    8.29   0
  -4  -5 -24   10.27    5.05   0
  -4  -4 -24   20.22    5.36   0
  -4  -4 -10  110.76    8.60   0
  -4  -3 -23   24.62    6.28   0
  -4  -3 -22   29.25    5.42   0
  -4  -3 -11  228.07    9.25   0
  -4  -2 -20  105.31    7.79   0
  -4  -2 -19    2.56    8.09   0
  -4  -2 -18    0.47    6.48   0
  -4  -2 -14  186.10    9.75   0
  -3  -4 -32    4.93    3.56   0
  -3  -3  -2  424.23   10.85   0
  -3  -2  -3   45.27    7.79   0
  -3  -1 -29   71.98    4.28   0
  -3   0 -27    5.14    6.01   0
  -3   1 -24    9.65    6.91   0
  -3   1 -10   92.59    8.13   0
  -2   0 -32    3.58    5.64   0
  -2   1 -30   34.38    6.73   0
  -2   2 -27   -3.22    7.47   0
  -2   2  -7  353.99    9.60   0
  -2   3 -21   52.90    9.00   0
  -1  -1 -35   21.80    4.08   0
  -1   1 -32    5.32    6.47   0
  -1   3  -8   70.69    8.95   0
   1   3 -20   43.91    9.23   0
   1   3 -14   33.09    9.44   0
  -4  -6 -24   -2.22    4.26   0
  -4  -4  -9   17.34    9.25   0
  -4  -3 -24   -1.76    6.03   0
  -4  -3 -10  174.79    9.64   0
  -4  -2 -22    0.26    6.49   0
  -4  -2 -21   66.40    7.21   0
  -4  -2 -13   20.23    9.25   0
  -4  -2 -12   87.45    8.90   0
  -3  -3 -32    1.61    3.65   0
  -3  -1 -30   12.58    5.22   0
  -3  -1  -4  130.67    7.94   0
  -3   0 -28   38.94    6.31   0
  -3   1 -25  113.34    6.61   0
  -2  -1   0   32.44   10.38   0
  -2   3 -23   17.65    8.82   0
  -2   3 -22   31.50    6.71   0
  -2   3 -12  156.40    6.77   0
  -1   0 -34   14.33    5.42   0
  -1   2 -30   35.80    7.19   0
  -1   2  -4 5364.56   23.11   0
  -1   3 -26   21.82    8.00   0
   0   1 -32   52.94    7.14   0
   0   3 -26  190.97   10.04   0
   0   3  -8  913.19   13.29   0
  -4  -5 -25   -1.04    4.64   0
  -4  -4 -25    4.93    5.04   0
  -4  -2 -23   52.33    7.45   0
  -4  -2 -11   93.15    8.56   0
  -4  -1 -19   87.03    7.87   0
  -4  -1 -18   12.33    8.36   0
  -4  -1 -17  267.30    9.73   0
  -4  -1 -16   37.36    8.71   0
  -4  -1 -15   23.92    9.34   0
  -3   1 -26   17.68    6.28   0
  -3   2 -20  176.50    8.65   0
  -3   2 -19   27.23    8.01   0
  -3   2 -18   75.45    6.58   0
  -3   2 -16  104.01    6.13   0
  -3   2 -15   32.76    8.67   0
  -3   2 -14   92.33    8.87   0
  -2  -2 -35    0.15    3.44   0
  -2  -2 -35    0.53    1.85   0
  -2  -1 -34    0.06    4.49   0
  -2   1 -31   22.55    6.45   0
  -2   2 -28   94.24    7.46   0
  -2   2  -6  409.85    9.89   0
  -2   3 -24  147.57    8.74   0
  -1   3 -27  204.94    9.23   0
  -1   4 -20  242.19    9.72   0
  -1   4 -19  187.67    8.89   0
  -1   4 -18   21.92    6.21   0
  -1   4 -15  187.31    8.89   0
  -1   4 -14   39.64    8.37   0
   0   2 -30   12.59    7.86   0
   0   4 -18   -1.20    9.44   0
   0   4 -17   41.89    9.81   0
   1   3 -21  166.65    9.70   0
   1   3 -13  435.59   13.16   0
  -4  -5 -26   14.84    4.16   0
  -4  -4 -26   10.56    4.45   0
  -4  -3 -25   22.72    5.82   0
  -4  -3  -9   55.97    8.24   0
  -4  -2 -24    5.52    6.44   0
  -4  -1 -21   15.08    6.70   0
  -4  -1 -14   23.36    9.22   0
  -3  -2 -32    4.95    3.88   0
  -3   0 -29   -0.77    5.88   0
  -3   1  -8   80.23    8.34   0
  -3   2 -22   37.86    7.88   0
  -3   2 -21   26.12    6.18   0
  -2   0 -33   -0.69    5.01   0
  -2   1  -3  305.64   10.61   0
  -2   3 -10  117.13    6.72   0
  -1   1 -33    2.52    6.02   0
  -1   3  -7   95.11   10.00   0
  -1   4 -21  143.78    8.63   0
  -1   4 -13   51.36    8.51   0
   0   3 -27   34.80    9.40   0
   0   4 -20  284.46   10.99   0
   0   4 -19   59.61    7.61   0
   0   4 -15  114.50    8.30   0
  -4  -5  -8    3.26    7.76   0
  -4  -4  -8   95.99    8.67   0
  -4  -3 -26   32.71    5.47   0
  -4  -2 -25    3.48    5.52   0
  -4  -2 -10   -2.23    8.89   0
  -4  -1 -22   19.95    6.22   0
  -4  -1 -12   43.28    8.13   0
  -3  -4  -1  103.08    8.79   0
  -3  -3 -33    1.67    2.96   0
  -3  -2  -2   66.71    8.65   0
  -3  -1 -31   16.71    3.97   0
  -3   0  -5  225.20    7.13   0
  -3   1 -27  167.72    7.81   0
  -3   2 -23    8.78    7.48   0
  -3   2 -11  167.40    8.71   0
  -2   2 -29  124.35    6.10   0
  -2   3  -9  360.33    9.74   0
  -1   2 -31   12.49    7.15   0
  -1   3 -28  161.42    8.79   0
  -1   4 -23  470.02   11.12   0
  -1   4 -22   68.96    9.82   0
  -1   4 -12 1578.32   13.22   0
   0   4 -21   68.89    8.56   0
   0   4 -14    4.04    8.04   0
   1   3 -22  159.96    9.93   0
  -4  -4 -27    3.79    4.54   0
  -4  -3  -8   89.67    9.36   0
  -4  -2  -9  122.50    8.87   0
  -4  -1 -23  100.69    6.90   0
  -4   0 -18   20.90    7.73   0
  -3  -1  -3  222.61    8.65   0
  -3   0 -30   76.43    5.69   0
  -3   1 -28   74.37    6.93   0
  -3   1  -7  129.21    6.44   0
  -3   2 -24    4.81    6.16   0
  -2   1 -32   83.84    6.08   0
  -2   2 -30  156.49    7.44   0
  -2   2  -5  203.48    9.46   0
  -1   0 -35    7.47    4.92   0
   0   3  -7  117.46    9.50   0
   0   4 -22   83.05    8.56   0
   0   4 -13  424.64   10.09   0
  -4  -4  -7  125.13    9.50   0
  -4  -3 -27    8.35    4.40   0
  -4  -2 -26   31.75    5.35   0
  -4  -1 -24    6.56    4.65   0
  -4  -1 -10   81.72    9.01   0
  -4   0 -21    3.09    6.72   0
  -4   0 -20    4.01    7.06   0
  -4   0 -19   12.71    5.64   0
  -4   0 -16   74.18    6.65   0
  -4   0 -15  253.91    9.26   0
  -4   0 -14   36.65    9.57   0
  -3  -2 -33   13.96    3.64   0
  -3  -1 -32    1.32    4.34   0
  -3   0  -4   17.80    7.75   0
  -3   2 -25   77.17    7.20   0
  -2   0 -34   -0.21    2.18   0
  -2   3 -27  161.29    8.26   0
  -2   4 -20  212.40    9.15   0
  -2   4 -19   88.74    8.35   0
  -2   4 -18  159.88    6.64   0
  -2   4 -15   93.08    8.50   0
  -1   1  -1 1231.85   13.77   0
  -1   2  -3 3613.31   19.79   0
  -1   3 -29   17.43    8.25   0
  -1   3  -6  515.17    9.09   0
  -1   4 -24  128.02    9.14   0
   0   3 -28  126.48    8.57   0
   0   4 -23    0.18    9.05   0
   0   4 -12 1722.80   14.81   0
   1   3 -23    2.85    9.11   0
  -4  -4 -28    0.74    3.93   0
  -4  -3  -7    5.79    7.53   0
  -4  -2 -27    9.92    4.40   0
  -4  -2  -8   20.95    7.44   0
  -4   0 -22   29.21    7.11   0
  -3   0 -31   18.74    4.73   0
  -3   1 -29   72.80    5.93   0
  -3   1  -6  678.13    8.69   0
  -3   2 -26   21.62    6.91   0
  -3   3 -20   91.99    8.29   0
  -3   3 -19   25.29    8.30   0
  -3   3 -18    6.94    8.22   0
  -3   3 -16   68.75    7.87   0
  -3   3 -15   34.48    8.06   0
  -2   1 -33   10.87    4.94   0
  -2   1  -2  105.45    9.49   0
  -2   4 -22  105.20    9.01   0
  -2   4 -21   55.84    6.54   0
  -2   4 -14   99.83    6.26   0
  -1   1 -34    1.24    5.80   0
  -1   2 -32   61.90    7.36   0
  -1   4 -25  208.25    9.32   0
  -1   4 -10  411.57    9.85   0
  -4  -3 -28    3.63    2.11   0
  -4  -3 -28    1.33    1.98   0
  -4  -1 -26    7.17    5.51   0
  -4  -1  -9   20.40    7.64   0
  -4   0 -23   18.75    4.69   0
  -4   0 -12    8.48    8.92   0
  -3   2 -27   38.83    6.16   0
  -3   2  -8   36.82    7.80   0
  -3   3 -21   21.91    7.73   0
  -2  -3   2   70.66   10.99   0
  -2   2 -31    9.27    6.32   0
  -2   3 -28   17.84    6.98   0
  -2   3  -7  841.65   11.06   0
  -2   4 -23   62.10    8.10   0
  -1   3 -30    8.37    8.27   0
  -1   4 -26   42.40    8.04   0
   0   4 -24   27.23    7.63   0
  -4  -4  -6   76.96    8.60   0
  -4  -2 -28    4.16    4.64   0
  -4  -2  -7  132.38    9.01   0
  -4  -1 -27   11.66    4.64   0
  -4   0 -24  201.93    5.92   0
  -4   1 -20   20.19    7.37   0
  -4   1 -18   17.49    8.64   0
  -4   1 -17  252.61    9.25   0
  -4   1 -16   33.49    8.39   0
  -3  -1 -33    1.91    1.91   0
  -3  -1  -2  152.77    8.35   0
  -3   0 -32   14.24    3.82   0
  -3   1 -30   15.98    5.46   0
  -3   1  -5  195.12    8.51   0
  -3   3 -23    3.17    7.41   0
  -3   3 -12   16.97    8.73   0
  -2   0 -35    1.86    3.72   0
  -2   3 -29   58.28    7.13   0
  -2   4 -24  431.38   10.04   0
  -2   4 -11   43.72    8.33   0
  -1   3  -5  931.45   12.48   0
  -1   4  -9   81.80    6.50   0
   0   3 -29   20.26    7.05   0
  -4  -3 -29    1.29    2.96   0
  -4  -3 -29    0.32    1.67   0
  -4  -3  -6  130.16    8.48   0
  -4   0 -25   23.03    4.39   0
  -4   0 -10   41.93    8.54   0
  -4   1 -22   16.81    6.33   0
  -4   1 -21   10.41    6.73   0
  -4   1 -15   21.84    6.48   0
  -4   1 -14   26.47    8.88   0
  -3  -2  -1  331.79    9.41   0
  -3   0  -3  875.65   11.11   0
  -3   2 -28    8.23    4.55   0
  -3   2  -7   80.82    7.76   0
  -3   3 -24   27.51    6.84   0
  -3   3 -11  206.71    9.34   0
  -2  -1   1  229.85    9.41   0
  -2   0   0  638.74   11.78   0
  -2   1 -34    1.48    3.97   0
  -2   2 -32   44.03    5.79   0
  -2   3  -6  308.26    9.33   0
  -2   4 -25   83.74    8.37   0
  -2   4 -10  381.94    9.44   0
  -1   2 -33    5.22    5.98   0
  -1   4 -27   46.79    7.45   0
  -1   5 -18   40.07    8.20   0
  -1   5 -17   45.45    7.98   0
   0  -1   1 1344.87   24.32   0
   0   3  -6  552.94   12.25   0
   0   4 -25   37.44    7.66   0
   0   4 -10   67.26   10.60   0
   1   2  -7  930.15   36.49   0
   1   3 -11   72.11   10.27   0
  -4  -2 -29    2.66    3.70   0
  -4  -2  -6  260.26   10.05   0
  -4  -1 -28    4.45    4.48   0
  -4   0 -26    7.76    5.16   0
  -4   0  -9    1.57    8.81   0
  -4   1 -23   93.50    6.08   0
  -3   1 -31   17.77    5.02   0
  -3   3 -25   30.91    6.34   0
  -2   2  -3   59.05    8.48   0
  -2   3 -30   12.72    6.23   0
  -2   4 -26  179.73    7.82   0
  -1   4  -8 1217.08   12.55   0
  -1   5 -20   40.13    8.77   0
  -1   5 -19   96.43    7.76   0
  -1   5 -16   42.81    8.19   0
  -1   5 -15  215.96    8.91   0
   1   0  -3    3.13    4.29   0
  -4  -1  -7   33.16    7.55   0
  -4   0 -27    5.02    4.83   0
  -4   1 -11   84.95    9.72   0
  -3   1  -4  140.26    8.53   0
  -3   2  -6  240.79    8.53   0
  -3   3 -26   15.48    6.28   0
  -2   1  -1  238.99   10.28   0
  -2   4 -27   -2.07    6.75   0
  -2   4  -9  112.84    8.49   0
  -1   0   1 1652.17   19.45   0
  -1   5 -22  131.07    8.69   0
  -1   5 -14    3.68    7.65   0
   0   3 -30    4.78    7.50   0
  -4  -3  -5  117.52    9.11   0
  -4  -1 -29    4.81    3.95   0
  -4   0  -8   -7.08    8.37   0
  -4   1 -25    5.24    5.58   0
  -4   2 -20  110.38    7.17   0
  -4   2 -19    4.50    6.91   0
  -4   2 -18    4.29    8.11   0
  -4   2 -16  139.69    8.50   0
  -3  -1  -1 1137.78   13.77   0
  -3   1 -32    2.33    3.76   0
  -3   2 -30   -0.29    5.32   0
  -3   3 -27   -0.07    6.38   0
  -3   4 -20   23.10    7.13   0
  -3   4 -19   11.79    5.97   0
  -3   4 -18  100.56    6.50   0
  -3   4 -17    1.62    6.12   0
  -3   4 -16  190.19    8.91   0
  -3   4 -15  153.71    8.73   0
  -2   2 -33   10.85    4.72   0
  -2   3  -5  126.03    6.40   0
  -2   4  -8   53.16    8.16   0
  -2   5 -21    5.28    7.84   0
  -2   5 -20   56.84    8.73   0
  -2   5 -19   93.67    8.72   0
  -2   5 -18  114.27    7.88   0
  -2   5 -17  342.99    8.87   0
  -2   5 -16    4.44    8.00   0
  -2   5 -15   66.95    8.06   0
  -1   3  -4 2295.47   15.95   0
  -1   5 -23  378.97   10.34   0
  -1   5 -13   93.30    6.06   0
   0   2  -3  580.02   13.18   0
  -4  -2  -5    2.19    8.93   0
  -4  -1  -6  339.30    9.57   0
  -4   0 -28    6.81    4.01   0
  -4   1 -26   11.27    5.19   0
  -4   2 -22   -1.61    6.06   0
  -4   2 -21   71.63    6.53   0
  -4   2 -15   47.16    6.31   0
  -4   2 -14  182.01    9.02   0
  -3  -3   0  151.52    8.71   0
  -3   3  -8  209.70    8.61   0
  -3   4 -22  136.32    7.65   0
  -3   4 -13  150.98    8.53   0
  -2   3 -31   35.54    4.89   0
  -2   4 -28    1.77    6.19   0
  -2   5 -14   44.33    7.81   0
  -1   1   0  461.69   12.00   0
  -1   3 -32   11.64    5.95   0
  -1   4 -29   81.01    7.77   0
  -1   5 -24   14.24    7.81   0
  -1   5 -12  132.01    8.31   0
   0   4 -27   81.74    9.38   0
   0   5 -19   -1.10    8.63   0
   0   5 -18   82.49    8.90   0
   0   5 -17    4.04    8.82   0
  -4  -1 -30    2.67    3.25   0
  -4   1 -27   11.07    4.63   0
  -4   1  -9   16.88    8.03   0
  -4   2 -23   50.05    6.40   0
  -4   2 -13   17.25    8.44   0
  -3  -4   0   17.35    8.12   0
  -3   1  -3  218.29    8.73   0
  -3   2 -31    8.58    4.69   0
  -3   2  -5  476.17    7.82   0
  -3   3 -28   13.94    4.52   0
  -3   4 -24    8.92    6.60   0
  -2  -2   2  944.21   16.58   0
  -2   2  -2  949.70   12.61   0
  -2   3  -4   67.99    8.22   0
  -2   4  -7   33.99    8.42   0
  -2   5 -23  133.83    9.38   0
  -2   5 -13   27.56    5.90   0
  -1   5 -25  192.88    8.73   0
  -1   5 -11  113.70    8.43   0
   0   5 -16    6.08    7.31   0
   0   5 -15  258.35   10.38   0
  -4   0 -29    3.04    2.06   0
  -4   2 -24    7.84    5.76   0
  -4   2 -12   85.00    6.90   0
  -4   2 -11   99.30    9.10   0
  -3   1 -33    7.74    3.37   0
  -3   3 -29   16.78    5.20   0
  -3   3  -7   15.04    7.49   0
  -3   4 -25   14.37    6.25   0
  -2   2 -34    1.47    3.95   0
  -2   3 -32   12.65    5.02   0
  -2   4 -29   12.88    6.03   0
  -2   5 -24  259.27    7.29   0
  -2   5 -11   31.60    7.96   0
  -1   4 -30   74.23    7.97   0
  -1   4  -6 3172.16   16.49   0
  -1   5 -10  400.30    9.66   0
   0   4  -8  547.30   12.88   0
   0   5 -21  128.61    8.34   0
   0   5 -14  138.91    9.66   0
  -4  -1  -5   14.95    7.63   0
  -4   0  -6   -4.48    7.32   0
  -4   1 -28    9.38    4.26   0
  -4   1  -8   72.10    5.82   0
  -4   2 -25    3.32    5.27   0
  -4   3 -19   48.16    7.11   0
  -3   2  -4   30.20    7.67   0
  -3   4 -26    4.25    6.25   0
  -2   0   1  555.94   11.19   0
  -2   1   0   33.16    9.51   0
  -2   5 -25    3.07    7.12   0
  -1   5 -26   42.06    8.21   0
   0   4 -28   98.16    9.24   0
   1   3 -10   19.32   10.24   0
  -5  -3 -18   -5.41    6.34   0
  -4  -2  -4   80.08    7.39   0
  -4   0 -30    0.50    2.51   0
  -4   0 -30   -0.39    1.55   0
  -4   2 -26   20.89    4.15   0
  -4   2 -10   -7.27    8.90   0
  -4   3 -21   49.17    6.30   0
  -4   3 -20   56.27    6.72   0
  -4   3 -16   19.07    5.76   0
  -4   3 -15  645.61    9.65   0
  -3   0  -1   30.37    7.40   0
  -3   1  -2  141.33    8.44   0
  -3   2 -32    2.53    3.30   0
  -3   2 -32    1.67    2.07   0
  -3   3 -30   53.65    5.53   0
  -3   4  -9   51.54    8.66   0
  -2   4 -30   37.51    5.79   0
  -2   4  -6  167.29    6.50   0
  -2   5 -26   20.19    6.25   0
  -1   2  -1 2139.79   17.40   0
  -1   5 -27   -0.42    8.47   0
   0   5 -23  100.00    8.12   0
   0   5 -13    7.27    7.78   0
  -5  -3 -20   -0.55    4.80   0
  -5  -3 -19    0.09    5.72   0
  -5  -3 -17   -5.72    6.54   0
  -5  -3 -16    1.06    5.81   0
  -5  -2 -20    0.30    4.65   0
  -5  -2 -19   18.41    5.82   0
  -5  -2 -18   61.69    6.46   0
  -5  -2 -17   41.74    6.29   0
  -5  -2 -16   10.87    6.55   0
  -4   0  -5   19.26    9.05   0
  -4   3 -23   22.83    5.86   0
  -4   3 -22   28.32    4.04   0
  -4   3 -13    9.87    7.91   0
  -3  -1   0    7.09    6.41   0
  -3   4 -27   11.77    4.71   0
  -3   5 -21   47.30    7.39   0
  -3   5 -19    1.96    5.55   0
  -3   5 -17  144.15    6.34   0
  -3   5 -16  204.73    8.70   0
  -2   3 -33    1.38    4.18   0
  -2   3  -3  115.30    6.24   0
  -2   5 -27   31.75    7.08   0
  -1   4 -31   16.52    6.65   0
  -1   4  -5 1293.70   12.33   0
  -1   6 -19  139.63    8.82   0
  -1   6 -18   12.59    9.11   0
  -1   6 -17   11.93    9.38   0
   0  -2   1  580.77   12.70   0
   0   5 -24   42.95    8.72   0
   1   1  -5  433.79   18.00   0
  -5  -3 -14    6.16    6.86   0
  -5  -2 -21   -2.73    5.11   0
  -5  -2 -15   57.36    7.03   0
  -5  -1 -20   11.49    5.27   0
  -5  -1 -19    9.66    5.35   0
  -5  -1 -18    0.27    5.82   0
  -5  -1 -17    3.11    6.09   0
  -5  -1 -16    3.82    6.05   0
  -4  -1  -4  212.18    8.66   0
  -4   1  -6  336.64    9.36   0
  -4   2  -8   31.27    9.14   0
  -4   3 -24    1.39    4.92   0
  -4   3 -12   61.70    8.21   0
  -3   2 -33    2.80    3.17   0
  -3   2  -3   44.95    7.72   0
  -3   3 -31    8.81    3.75   0
  -3   3  -5  174.52    8.00   0
  -3   4 -28   19.00    4.99   0
  -3   4  -8  111.19    8.50   0
  -3   5 -22   14.44    5.44   0
  -3   5 -14   32.95    6.37   0
  -3   5 -13  157.99    8.62   0
  -2   4 -31   -3.27    5.03   0
  -2   4  -5  325.39    9.48   0
  -2   6 -20   82.24    8.41   0
  -2   6 -19  130.42    9.51   0
  -2   6 -18   41.46    8.75   0
  -2   6 -17   99.71    8.96   0
  -2   6 -16  135.19    7.91   0
  -1   5 -28   42.42    8.28   0
  -1   5  -8  157.31    8.95   0
  -1   6 -21   40.99    8.39   0
  -1   6 -20   47.76    8.62   0
  -1   6 -16   17.17    7.54   0
  -1   6 -15   97.79    8.17   0
   0   4  -7  750.27   11.83   0
   1   4 -18   17.27    8.39   0
   1   4 -17   73.32    9.29   0
  -5  -3 -13   55.12    7.88   0
  -5  -2 -22    1.30    3.77   0
  -5  -2 -22    0.17    2.13   0
  -5  -2 -13    2.73    7.63   0
  -5  -1 -21   24.94    4.98   0
  -5  -1 -15   13.49    6.91   0
  -5  -1 -14   12.25    7.62   0
  -4   1 -30    9.57    3.36   0
  -4   2 -28    3.89    3.71   0
  -4   3 -25   20.00    4.99   0
  -4   3 -11  239.81    8.77   0
  -3   5 -12    0.46    7.56   0
  -2   5 -28    7.80    5.98   0
  -2   5  -8   24.36    7.93   0
  -2   6 -22   72.62    7.71   0
  -2   6 -21    5.66    8.52   0
  -2   6 -15   21.36    5.20   0
  -2   6 -14   79.87    7.81   0
  -1   6 -22  321.60   10.26   0
  -1   6 -14   88.07    8.04   0
   0   5 -25   41.78    8.33   0
   0   5 -11   13.45    7.55   0
   1   4 -16   53.68    8.84   0
  -5  -2 -12    8.39    7.52   0
  -5  -1 -22    2.40    3.62   0
  -5  -1 -13  130.93    7.89   0
  -5   0 -20   42.49    5.18   0
  -5   0 -19    0.65    6.27   0
  -5   0 -18   33.26    5.78   0
  -5   0 -17    1.72    6.17   0
  -5   0 -16   -3.01    6.99   0
  -4  -2  -3   71.34    8.10   0
  -4   2  -7  122.97    9.29   0
  -4   3 -26   31.94    4.37   0
  -4   3 -10  162.77    8.76   0
  -4   4 -20   67.08    6.30   0
  -4   4 -19   24.25    5.78   0
  -4   4 -18  106.14    6.14   0
  -4   4 -17   84.43    6.70   0
  -4   4 -16   55.72    7.10   0
  -3   0   0    1.60    9.30   0
  -3   3  -4   60.17    7.66   0
  -3   4 -29   23.08    5.22   0
  -3   4  -7   57.37    5.71   0
  -3   5 -25    1.00    6.28   0
  -3   5 -11  190.15    8.46   0
  -2   3  -2   76.26    8.69   0
  -2   6 -23  140.81    8.33   0
  -2   6 -13   87.99    8.23   0
  -1   3  -2 2795.79   16.76   0
  -1   6 -13   47.39    7.97   0
  -5  -1 -23   -9.68    3.98   0
  -5  -1 -23   -1.06    2.04   0
  -5   0 -21   50.03    5.40   0
  -5   0 -15    7.14    6.89   0
  -5   0 -14    0.91    6.91   0
  -4  -1  -3   32.46    9.02   0
  -4   1  -5    5.68    8.23   0
  -4   2 -29    4.52    1.68   0
  -4   2 -29    1.48    1.70   0
  -4   3  -9   55.75    8.91   0
  -4   4 -21   95.35    6.56   0
  -4   4 -15  179.62    6.35   0
  -3   2  -2   69.35    7.89   0
  -3   3 -32    3.04    3.91   0
  -3   5 -26    1.28    5.90   0
  -3   5 -10   28.10    8.06   0
  -2   1   1  244.22    9.81   0
  -2   4 -32    7.74    4.54   0
  -2   4  -4  373.76    7.40   0
  -2   5 -29    6.07    5.58   0
  -2   5  -7 1199.79    9.95   0
  -2   6 -12  158.39    8.38   0
  -1   4  -4  335.41    7.53   0
  -1   5 -29   18.82    6.28   0
  -1   5  -7  195.14    6.81   0
  -1   6 -12  150.15    8.66   0
   1   0  -4    2.20    4.11   0
  -5   0 -23    0.38    3.58   0
  -5   0 -22    2.85    2.34   0
  -5   0 -22    1.37    2.25   0
  -5   0 -13   18.74    7.09   0
  -5   1 -18    3.17    5.57   0
  -4   2  -6  265.42    9.22   0
  -4   3 -27   16.29    3.51   0
  -4   4 -23    1.50    5.02   0
  -4   4 -13   62.21    7.82   0
  -3   4 -30   11.37    4.23   0
  -2   2   0  177.41    9.70   0
  -2   6 -25   48.62    7.16   0
  -2   6 -11  260.53    8.79   0
  -1   1   1 1368.94   16.00   0
   0   5 -26   53.81    8.87   0
  -5  -1 -11   77.32    7.59   0
  -5   0 -12   60.87    7.64   0
  -5   1 -21   36.49    4.85   0
  -5   1 -19   10.73    5.64   0
  -5   1 -17    3.93    4.58   0
  -5   1 -16    2.21    7.05   0
  -5   1 -15   12.92    6.92   0
  -4   0  -3   69.21    9.48   0
  -4   2 -30    6.47    2.80   0
  -4   2 -30   -0.53    1.43   0
  -4   3 -28    2.99    3.34   0
  -4   3  -8  105.50    9.23   0
  -4   4 -12   21.31    6.17   0
  -3  -3   1  227.65   10.62   0
  -3  -1   1 1138.95   14.02   0
  -3   4  -5  264.45    8.55   0
  -3   5 -27   13.66    4.14   0
  -3   6 -21   45.89    6.75   0
  -3   6 -20  221.50    8.19   0
  -3   6 -19   28.94    5.63   0
  -3   6 -18   89.89    5.93   0
  -3   6 -17  114.43    6.17   0
  -3   6 -16  155.23    7.55   0
  -3   6 -15  103.14    7.64   0
  -2   0   2 2273.15   17.55   0
  -2   5 -30    7.29    5.33   0
  -2   5  -6  253.21    6.72   0
  -2   6 -26    6.56    7.21   0
  -2   6 -10  455.75    9.89   0
   0   4  -6 1107.39   13.47   0
   1   4 -14   33.46    9.32   0
  -5  -1 -10  122.18    9.29   0
  -5   0 -24    0.61    1.93   0
  -5   0 -24   -0.08    1.72   0
  -5   0 -11   90.71    7.94   0
  -5   1 -22    9.89    4.32   0
  -5   1 -14   12.94    6.74   0
  -5   1 -13  144.39    7.32   0
  -4   2  -5    4.86    7.94   0
  -4   3  -7    6.76    8.49   0
  -4   4 -25    4.23    4.81   0
  -3   1   0    9.53    7.13   0
  -3   2  -1  332.33    8.90   0
  -3   4 -31   19.13    4.15   0
  -3   5 -28   10.05    4.79   0
  -3   6 -23   23.35    6.14   0
  -3   6 -22   86.98    6.33   0
  -3   6 -14   15.29    6.00   0
  -3   6 -13  123.98    8.16   0
  -2   3  -1  234.01    9.02   0
  -1   5 -30    3.68    6.17   0
  -1   6 -26   24.77    6.95   0
  -1   6 -10   88.14    5.86   0
   0   6 -19   21.71    8.19   0
   0   6 -18   58.04    8.34   0
   0   6 -17   80.54    8.80   0
  -5   1 -23   55.55    5.17   0
  -5   1 -12   11.32    6.77   0
  -4  -1  -2  109.10    8.53   0
  -4   3 -29   -1.00    3.32   0
  -4   4 -10  111.55    6.56   0
  -4   5 -20   11.18    5.38   0
  -4   5 -19   16.87    5.88   0
  -4   5 -18   31.87    6.44   0
  -4   5 -17   24.47    5.79   0
  -3   6 -12   14.19    7.90   0
  -2   6 -27   52.31    6.88   0
  -2   7 -19   44.84    8.98   0
  -2   7 -17   42.99    9.10   0
  -1   3  -1 1531.44   13.92   0
   0   5 -27   -1.33    8.01   0
   0   6 -20  120.61    8.97   0
   0   6 -16  402.41    9.19   0
   0   6 -15  357.04   10.38   0
  -5   0 -10   16.63    7.36   0
  -5   1 -24    0.41    3.64   0
  -5   1 -11   86.85    7.65   0
  -5   2 -21    9.65    4.38   0
  -5   2 -20    0.61    4.43   0
  -5   2 -19   28.75    5.32   0
  -5   2 -18   67.60    4.73   0
  -5   2 -17   41.51    4.46   0
  -5   2 -16   16.30    6.07   0
  -5   2 -15   57.61    6.86   0
  -4   1  -3   26.10    7.16   0
  -4   3  -6  132.89    8.54   0
  -4   4 -27   12.56    3.80   0
  -4   4  -9   19.52    7.95   0
  -4   5 -22    3.98    4.57   0
  -4   5 -21   27.14    5.78   0
  -4   5 -15   92.79    5.06   0
  -4   5 -14  121.60    7.01   0
  -3   0   1   24.94    7.32   0
  -3   3  -2  439.18    9.14   0
  -3   4  -4   13.80    5.17   0
  -3   5 -29   23.44    4.60   0
  -3   6 -11    9.51    7.75   0
  -2   5 -31   -1.40    5.07   0
  -2   7 -21   13.95    7.95   0
  -2   7 -20   62.39    7.67   0
  -2   7 -16   43.54    6.46   0
  -2   7 -14   34.70    7.98   0
  -1   5  -5 1623.07   12.83   0
  -1   7 -19   92.83    9.39   0
  -1   7 -18  100.47    8.79   0
  -1   7 -17   27.54    8.16   0
   0   6 -14   17.45    8.49   0
   1   3  -9  367.62   17.32   0
  -5   0  -9    3.30    7.15   0
  -5   2 -22    4.27    3.95   0
  -5   2 -14   38.49    6.95   0
  -5   2 -13    2.95    6.54   0
  -4   0  -2  114.77    8.35   0
  -4   4  -8  101.48    8.06   0
  -4   5 -23   20.15    5.19   0
  -4   5 -13  189.55    6.30   0
  -4   5 -12   40.00    7.42   0
  -3   5  -6   10.05    8.14   0
  -2   6 -28   -3.07    5.95   0
  -2   7 -22   88.42    7.14   0
  -2   7 -13  205.54    8.24   0
  -1   6  -8  178.41    8.18   0
  -1   7 -21  179.04    8.23   0
  -1   7 -20   67.04    8.60   0
  -1   7 -15   40.66    8.42   0
   0   3  -3    6.45    9.75   0
   0   6 -22   -0.13    8.70   0
   1   4 -13   42.58    9.51   0
  -5  -1  -8  458.59   11.50   0
  -5   2 -23   -0.04    3.85   0
  -5   2 -12   12.35    7.25   0
  -4   3  -5  112.30    9.00   0
  -4   4 -28    4.62    3.23   0
  -4   5 -11   75.96    7.76   0
  -3   2   0  316.98    8.99   0
  -3   4  -3   33.16    7.49   0
  -3   5 -30    3.63    3.51   0
  -3   6 -26   24.15    4.19   0
  -3   6  -9   40.35    7.47   0
  -2   7 -12  119.87    7.86   0
  -1   6 -28    6.81    6.95   0
  -1   7 -22  104.30    7.96   0
  -1   7 -14  161.29    9.71   0
  -1   7 -13    8.58    7.44   0
   0   6 -23   -1.06    8.00   0
   0   6 -13  212.04    8.56   0
  -5   0  -8    5.49    6.84   0
  -5   1  -9   67.76    7.53   0
  -5   2 -24    2.65    3.23   0
  -5   2 -11   12.91    7.84   0
  -5   3 -19    1.13    5.30   0
  -5   3 -18   25.55    5.35   0
  -5   3 -17   50.21    6.05   0
  -5   3 -16    3.99    5.88   0
  -4   2  -3   65.79    9.07   0
  -4   4  -7  130.06    6.83   0
  -4   5 -25   -2.21    3.77   0
  -3   3  -1  222.51    8.13   0
  -3   6 -27    1.82    4.55   0
  -3   7 -20   61.05    6.10   0
  -3   7 -19   25.15    7.10   0
  -3   7 -18   71.01    7.34   0
  -3   7 -16  275.43    8.74   0
  -3   7 -15   73.87    7.58   0
  -2   6 -29   25.75    5.61   0
  -2   7 -24    3.12    5.48   0
  -2   7 -11  157.13    8.37   0
  -1   7 -23   60.14    7.63   0
   0   6 -12   61.16    7.15   0
  -5   2 -10  147.95    7.31   0
  -5   3 -21   11.97    4.68   0
  -5   3 -15   42.01    5.07   0
  -5   3 -14   13.57    6.68   0
  -4  -1  -1    3.35    7.46   0
  -4   3  -4   70.98    8.65   0
  -4   4  -6   78.49    8.67   0
  -4   5 -26   19.49    3.99   0
  -4   5  -9   12.95    7.83   0
  -4   6 -18   29.11    6.03   0
  -4   6 -17   51.70    6.55   0
  -3   7 -22   68.65    6.62   0
  -3   7 -21   87.68    6.39   0
  -3   7 -14  363.47    8.63   0
  -3   7 -13   35.30    7.15   0
  -2   4  -1  417.06    9.08   0
  -2   7 -25   12.78    6.81   0
  -1   2   1 2099.56   17.07   0
  -1   3   0  131.08    9.33   0
  -1   7 -24    5.76    7.98   0
   0   5  -7  112.38    9.07   0
  -5   0  -7   36.34    8.60   0
  -5   1  -8  457.29    9.58   0
  -5   3 -22   21.65    3.29   0
  -5   3 -13   77.34    7.31   0
  -5   3 -12   40.08    7.01   0
  -4  -2  -1    5.16    5.96   0
  -4   0  -1   29.94    7.01   0
  -4   6 -20   26.00    5.55   0
  -4   6 -16    9.03    4.53   0
  -4   6 -15   33.41    5.67   0
  -4   6 -14    3.28    5.95   0
  -3   4  -2    4.63    7.00   0
  -3   5  -4   38.47    7.82   0
  -3   6 -28    4.77    4.54   0
  -3   6  -7   48.67    7.76   0
  -3   7 -23   10.97    6.03   0
  -3   7 -12   82.78    6.94   0
  -2   6  -5   68.81    8.02   0
  -2   7 -26    1.83    6.05   0
  -2   7  -9  242.24    8.16   0
  -1   6  -6  994.42   10.85   0
  -1   7 -11   66.76    7.90   0
   0  -2   0  368.25   10.48   0
   0   6 -11    5.35    7.04   0
  -5   3 -23   -0.34    2.82   0
  -5   3 -23   -0.78    1.67   0
  -5   3 -11   24.41    6.45   0
  -4   2  -2   26.79    8.42   0
  -4   5 -27   -2.32    3.84   0
  -4   5  -8    3.46    5.89   0
  -4   6 -22    1.26    5.23   0
  -4   6 -13   76.90    6.21   0
  -4   6 -12   43.21    6.13   0
  -3   0   2  162.63    7.65   0
  -3   2   1  337.26    8.60   0
  -3   3   0  147.46    7.73   0
  -3   7 -24   -2.08    5.45   0
  -3   7 -11   38.33    7.73   0
  -2   2   2  905.45   11.53   0
  -2   3   1  230.94    8.65   0
  -1   1   2 2293.49   19.20   0
  -1   5  -3   25.13    8.22   0
  -1   7 -25   -0.05    6.10   0
  -1   7 -10  441.80    9.36   0
   0   4  -4  180.19   11.53   0
  -5   2  -8   35.49    6.96   0
  -5   3 -24   -1.22    2.74   0
  -5   3 -24    0.77    1.63   0
  -5   4 -18    0.20    4.56   0
  -5   4 -17    2.99    4.46   0
  -5   4 -16    4.41    5.28   0
  -5   4 -15   35.37    5.60   0
  -4   1  -1   -0.21    6.81   0
  -4   3  -3   26.29    7.18   0
  -4   5  -7   15.55    7.68   0
  -3   4  -1  101.98    7.52   0
  -3   5  -3   66.54    7.62   0
  -3   6 -29    2.69    3.66   0
  -3   6  -6   46.23    5.63   0
  -3   7 -25   37.23    5.23   0
  -3   7 -10   53.20    7.70   0
  -2   4   0   45.00    7.58   0
  -2   5  -2  381.30    7.19   0
  -2   7 -27   33.88    6.32   0
  -2   7  -8   93.44    7.95   0
  -2   8 -20   19.38    7.05   0
  -2   8 -19   19.81    7.37   0
  -2   8 -18   11.17    8.03   0
  -2   8 -17  384.08    9.63   0
  -2   8 -16   84.76    8.60   0
  -1   4  -1  210.33    6.98   0
   0   6 -10  221.84    8.51   0
  -5  -1  -6   79.54    7.54   0
  -5   0  -6   41.74    7.21   0
  -5   4 -21    1.00    3.57   0
  -5   4 -20    2.93    3.64   0
  -5   4 -14   19.67    5.46   0
  -5   4 -13   75.41    6.24   0
  -4   5 -28   -0.38    1.45   0
  -4   6 -24    1.98    3.28   0
  -3   1   2  150.26    7.73   0
  -3   6  -5  103.99    7.95   0
  -3   7  -9   62.70    7.80   0
  -2  -2   3   67.27   11.21   0
  -2   6  -4   81.03    5.89   0
  -2   8 -21    4.27    7.34   0
  -2   8 -14   76.06    8.64   0
  -2   8 -13  150.88    9.15   0
  -1   7 -26   27.90    7.53   0
   0   5  -6   83.97    8.38   0
  -5   1  -6   83.16    7.75   0
  -5   2  -7  124.05    7.44   0
  -5   3  -9   68.42    6.94   0
  -5   4 -22    0.16    3.56   0
  -5   4 -12   66.56    6.93   0
  -4  -1   0   19.51    7.50   0
  -4   0   0   80.33    8.28   0
  -4   2  -1   16.54    7.18   0
  -4   5  -6  226.28    6.84   0
  -4   6 -25   15.23    3.99   0
  -4   6  -9   30.33    7.00   0
  -3   7 -26   28.59    4.69   0
  -3   7  -8   93.65    7.74   0
  -3   8 -18   34.06    6.05   0
  -2   7 -28    4.89    5.65   0
  -2   8 -22   22.84    7.14   0
  -2   8 -12   11.26    8.37   0
  -1   7  -8  562.48    9.24   0
  -1   8 -18   73.55    8.95   0
  -1   8 -17   58.51    9.21   0
   0  -1   0    0.71    3.97   0
   0   2  -1  778.67   14.13   0
   0   6  -9  262.10    8.47   0
  -5   3  -8  152.02    7.72   0
  -5   4 -23    5.80    2.85   0
  -5   4 -23   -0.32    1.52   0
  -5   4 -11  112.75    7.27   0
  -4   1   0   21.42    8.87   0
  -4   4  -3   50.15    8.78   0
  -4   6 -26   21.25    3.41   0
  -4   6  -8   34.50    7.19   0
  -4   7 -18   34.21    5.53   0
  -4   7 -17    7.62    5.21   0
  -4   7 -16   -2.36    5.72   0
  -4   7 -15  154.76    6.56   0
  -3   2   2   73.42    7.10   0
  -3   3   1  223.74    8.13   0
  -3   4   0   24.07    7.21   0
  -3   5  -2   30.23    5.66   0
  -3   7 -27    6.27    3.73   0
  -3   8 -20   14.06    6.14   0
  -3   8 -19   15.45    6.53   0
  -3   8 -16   71.85    5.35   0
  -3   8 -14   30.08    7.22   0
  -2   5  -1  102.74    5.81   0
  -2   8 -23   12.92    6.61   0
  -2   8 -11   47.11    8.04   0
  -1   3   1 1530.63   13.43   0
  -1   8 -20  165.10    7.96   0
  -1   8 -16   20.85    7.81   0
  -1   8 -15   91.97    8.23   0
  -1   8 -14  150.14    7.80   0
   0   7 -18    1.10    7.12   0
   0   7 -17  140.44    8.30   0
   0   7 -16   79.66    8.05   0
  -5   0  -5    5.70    6.59   0
  -5   1  -5   21.80    8.15   0
  -5   2  -6   51.17    6.63   0
  -5   4 -10   12.86    6.80   0
  -5   5 -16   -0.35    4.79   0
  -5   5 -15    1.09    4.85   0
  -4   7 -21    3.48    4.07   0
  -4   7 -20   41.53    4.07   0
  -4   7 -14   40.31    4.45   0
  -4   7 -13   22.05    6.51   0
  -3   8 -21   68.68    4.70   0
  -3   8 -13   24.07    5.28   0
  -2   3   2   68.24    8.56   0
  -2   4   1  406.74    8.60   0
  -2   8 -24   72.63    6.86   0
  -2   8 -10   15.53    7.06   0
  -1   2   2 2717.77   18.29   0
  -1   4   0  545.20    9.76   0
  -1   6  -4   41.18    5.35   0
  -1   7 -27    1.50    6.18   0
  -1   7  -7  134.02    7.72   0
  -1   8 -21  133.31    8.58   0
  -1   8 -13   39.11    8.52   0
   0   6  -8   20.66    8.85   0
   0   7 -19  298.99    8.81   0
   0   7 -15   58.28    6.76   0
  -5   3  -7   86.78    6.92   0
  -5   4  -9    8.46    6.45   0
  -5   5 -20    0.98    3.68   0
  -5   5 -14   14.28    5.58   0
  -4  -2   0    4.54    6.63   0
  -4   2   0    8.37    7.71   0
  -4   3  -1   22.71    7.62   0
  -4   5  -4   44.92    8.35   0
  -4   6  -7   42.84    7.65   0
  -4   7 -22   17.03    4.63   0
  -4   7 -12   11.10    4.23   0
  -4   7 -11    4.16    5.66   0
  -3   0   3  902.89   11.95   0
  -3   6  -3  148.72    8.16   0
  -3   7  -6    3.22    6.92   0
  -3   8 -23   14.19    5.21   0
  -2   2   3   59.39    8.49   0
  -2   7  -5  210.95    7.99   0
  -2   8 -25   11.12    6.30   0
  -2   8  -9  142.82    7.82   0
  -1   8 -22    9.40    6.89   0
  -1   8 -12  218.05    8.99   0
   0   4  -3 2008.60   16.37   0
   0   5  -5  880.22   11.78   0
   0   7 -20    5.46    6.85   0
   0   7 -14  512.65    9.62   0
  -5   2  -5   18.55    6.74   0
  -5   4  -8   15.14    6.43   0
  -5   5 -21   -0.95    2.90   0
  -5   5 -21    0.56    1.72   0
  -4   4  -2   27.50    8.27   0
  -4   6  -6   17.36    7.43   0
  -4   7 -23    2.94    3.46   0
  -3   1   3  216.74    7.95   0
  -3   8 -24   -1.55    4.32   0
  -3   8 -10  331.18    8.03   0
  -1   6  -3   97.45    7.70   0
  -1   7  -6  110.64    7.55   0
  -1   8 -23   18.95    7.44   0
  -1   8 -11   57.65    7.26   0
   0   7 -13  176.36    7.78   0
  -5   1  -4   31.89    8.51   0
  -5   3  -6  127.87    7.06   0
  -5   5 -22   -2.55    2.37   0
  -5   5 -22   -1.29    1.44   0
  -5   5 -11   -2.58    5.44   0
  -4   0   1   29.83    7.17   0
  -4   5  -3  257.05    8.94   0
  -4   7 -24    1.31    3.30   0
  -4   7  -9    9.96    6.37   0
  -3   3   2  432.35    7.22   0
  -3   4   1  107.14    5.69   0
  -3   6  -2   32.24    7.27   0
  -3   7  -5    8.97    5.01   0
  -3   8  -9   58.67    7.21   0
  -2   7  -4   21.26    7.77   0
  -2   8 -26   26.71    6.11   0
  -1   8 -10  176.78    7.86   0
   0   6  -7  259.24    8.33   0
   0   7 -12  176.45    7.62   0
  -5   4  -7   49.77    6.63   0
  -5   5 -10   34.62    6.38   0
  -4   1   1    1.28    6.86   0
  -4   4  -1  101.51    8.16   0
  -4   6  -5  135.12    7.89   0
  -4   7  -8   98.90    6.93   0
  -3   2   3   46.81    6.59   0
  -3   5   0  262.13    8.59   0
  -3   7  -4   48.19    7.23   0
  -3   8 -25    8.95    4.36   0
  -2   3   3  113.09    8.60   0
  -2   4   2  261.28    8.32   0
  -2   6  -1   74.96    7.60   0
  -2   8  -7  293.42    8.45   0
  -2   9 -18  107.67    7.54   0
  -1   8 -24   31.28    7.34   0
  -1   8  -9  144.60    7.81   0
   0   7 -11  909.70   12.35   0
  -5   2  -4   28.25    6.97   0
  -5   3  -5   95.15    7.34   0
  -5   5  -9   47.94    7.10   0
  -5   6 -18    5.99    3.56   0
  -5   6 -17    6.94    4.23   0
  -5   6 -16   19.52    4.86   0
  -5   6 -15    3.70    4.95   0
  -5   6 -14   19.50    4.84   0
  -4   2   1   17.49    7.48   0
  -4   5  -2  117.91    8.08   0
  -4   7 -25    4.30    1.79   0
  -4   7 -25    1.28    1.68   0
  -4   8 -17   23.51    4.91   0
  -4   8 -16    1.48    5.28   0
  -4   8 -15    6.04    5.26   0
  -4   8 -14   43.90    5.55   0
  -3   8  -7  100.49    7.78   0
  -3   9 -17   74.92    5.92   0
  -3   9 -15   70.92    5.89   0
  -2   0   4    0.55    7.21   0
  -2   1   4   73.76    7.85   0
  -2   5   1  104.73    7.55   0
  -2   8  -6  100.31    7.68   0
  -2   9 -21   27.04    7.13   0
  -2   9 -20   75.26    6.98   0
  -2   9 -13   67.06    8.67   0
  -1   3   2 2887.57   17.03   0
  -1   4   1  210.20    6.53   0
   0   1   0    0.96    7.82   0
   0   5  -4  451.87   10.54   0
  -5   4  -6   27.58    7.04   0
  -5   5  -8    5.56    6.85   0
  -5   6 -20   10.34    2.90   0
  -5   6 -19    5.26    1.96   0
  -5   6 -13   11.12    4.98   0
  -5   6 -12    6.17    5.25   0
  -4   6  -4   26.62    5.70   0
  -4   7  -7   57.44    5.42   0
  -4   8 -13    6.32    4.63   0
  -4   8 -12   12.99    5.63   0
  -3   3   3  169.83    8.09   0
  -3   4   2   10.53    7.26   0
  -3   6  -1    0.37    5.00   0
  -3   8 -26   -1.58    4.02   0
  -3   9 -20   27.03    4.71   0
  -3   9 -19    7.37    5.55   0
  -3   9 -18    4.69    3.98   0
  -3   9 -14    3.38    5.98   0
  -2   9 -22    7.82    6.55   0
  -2   9 -11  174.62    8.13   0
  -1   0   3    4.50    7.74   0
  -1   5   0  469.16    9.23   0
  -1   7  -4  119.90    7.89   0
  -1   8  -8   13.12    7.58   0
   0   3  -1  195.62   10.35   0
   0   6  -6   54.72    8.16   0
   0   7 -10   17.61    6.75   0
  -5   0  -3   64.60    7.20   0
  -5   2  -3    9.00    8.66   0
  -5   4  -5   10.11    6.62   0
  -5   5  -7   18.53    6.71   0
  -5   6 -21    1.52    2.84   0
  -5   6 -11   21.70    5.56   0
  -4   3   1   25.26    7.75   0
  -4   4   0    7.27    7.62   0
  -4   6  -3   -0.45    7.67   0
  -4   7  -6    9.98    7.30   0
  -4   8 -21    3.75    3.04   0
  -4   8 -21    2.35    1.94   0
  -4   8 -11    5.65    5.29   0
  -3   5   1  382.65    7.23   0
  -3   8  -6  111.18    5.94   0
  -3   9 -21   31.56    4.80   0
  -3   9 -12   11.94    5.21   0
  -3   9 -11   47.49    6.83   0
  -2   2   4  106.28    8.80   0
  -2   6   0  153.78    7.88   0
  -2   8  -5   69.15    7.53   0
  -2   9 -10   90.83    8.35   0
  -1   8  -7  303.39    8.59   0
  -5   6 -10   34.03    5.48   0
  -4   1   2  111.98    7.19   0
  -4   5  -1  292.85    9.49   0
  -4   7  -5    6.53    6.99   0
  -4   8 -22   10.85    2.15   0
  -4   8 -22    3.66    1.95   0
  -4   8 -10   10.12    4.23   0
  -3   0   4   22.58    7.57   0
  -3   1   4  138.79    7.55   0
  -3   6   0   11.84    7.26   0
  -3   7  -2   -0.48    7.17   0
  -3   8  -5   63.96    7.35   0
  -3   9 -22   41.13    4.66   0
  -3   9 -10   34.90    6.52   0
  -2  -1   4   72.65    8.40   0
  -2   4   3  166.53    7.80   0
  -2   9 -23   19.52    5.62   0
  -2   9  -9   77.44    8.46   0
  -1   2   3 3760.30   20.25   0
  -1   9 -19   56.24    8.16   0
  -1   9 -18  336.42    9.12   0
  -1   9 -17    7.92    6.87   0
  -1   9 -16   65.73    7.33   0
  -1   9 -15  102.81    7.80   0
  -1   9 -14  157.33    8.00   0
   0   7  -9  621.98   10.17   0
  -5   3  -3   28.89    6.39   0
  -5   4  -4   63.55    6.57   0
  -5   5  -6   55.30    6.33   0
  -5   6  -9   37.22    5.53   0
  -4   2   2   28.10    6.90   0
  -4   6  -2   71.00    7.81   0
  -4   8 -23   -0.17    2.61   0
  -4   8 -23   -0.51    1.49   0
  -4   8  -9   12.97    3.86   0
  -3  -2   3   47.25    8.02   0
  -3   2   4   37.43    7.66   0
  -3   4   3   30.77    7.28   0
  -3   9 -23    6.36    3.76   0
  -2   3   4   67.79    8.01   0
  -2   9 -24   -2.35    5.75   0
  -1   8  -6  124.46    7.88   0
  -1   9 -20   13.26    7.42   0
  -1   9 -13  171.25    8.83   0
  -1   9 -12   63.52    8.09   0
   0   2   0  453.15   12.57   0
   0   5  -3   81.75    8.23   0
  -5   1  -2    9.94    6.38   0
  -5   2  -2    5.09    6.87   0
  -5   6  -8   11.33    5.79   0
  -5   7 -16    2.17    3.42   0
  -5   7 -15    5.22    3.70   0
  -5   7 -14    4.50    4.20   0
  -4   3   2  310.37    8.15   0
  -4   4   1   94.17    7.72   0
  -4   5   0    4.82    8.02   0
  -4   7  -4    4.79    7.50   0
  -4   8  -8   17.53    3.95   0
  -3   3   4   69.08    7.44   0
  -3   5   2   33.85    5.29   0
  -3   7  -1   61.54    7.33   0
  -3   8  -4   28.54    6.88   0
  -3   9  -8   88.97    7.54   0
  -2   6   1   74.95    5.71   0
  -2   9  -7   46.59    7.85   0
  -1   5   1   94.54    7.99   0
  -1   9 -21    9.79    6.73   0
   0   7  -8    0.78    6.68   0
  -5   5  -5  124.10    6.79   0
  -5   6  -7    4.70    5.75   0
  -5   7 -19    0.82    2.40   0
  -5   7 -18   13.16    2.83   0
  -5   7 -18    0.23    1.44   0
  -5   7 -13   10.37    4.64   0
  -5   7 -12   40.21    5.15   0
  -4   6  -1   97.85    8.25   0
  -4   8  -7   25.26    4.67   0
  -4   9 -17   47.38    4.52   0
  -4   9 -16   35.22    4.27   0
  -4   9 -15    7.79    4.74   0
  -4   9 -14    9.51    4.46   0
  -3   6   1    0.10    5.09   0
  -3   8  -3    5.72    7.25   0
  -3   9 -24    2.36    3.48   0
  -2   8  -3   32.84    5.00   0
  -1   3   3 1572.86   13.74   0
  -1   6   0   -2.26    6.99   0
  -1   7  -2   41.37    6.82   0
  -1   8  -5   57.57    7.56   0
  -1   9 -10  131.70    7.84   0
   0   8 -17    1.68    7.31   0
   0   8 -16   -1.51    6.80   0
   0   8 -15  100.20    7.49   0
   0   8 -14   25.82    7.17   0
  -5   3  -2   19.16    6.90   0
  -5   4  -3   15.98    7.20   0
  -5   5  -4  109.35    7.00   0
  -5   7 -11    5.30    4.83   0
  -4  -1   2  103.60    7.03   0
  -4   7  -3  166.70    7.83   0
  -4   8  -6   38.09    6.42   0
  -4   9 -19   10.99    3.60   0
  -4   9 -18   49.61    4.22   0
  -4   9 -13   62.72    4.21   0
  -4   9 -12    7.98    4.54   0
  -3  -1   4  143.54    7.31   0
  -3   9  -6  124.64    6.75   0
  -2   1   5   18.06    7.37   0
  -2   2   5  203.15    8.93   0
  -2   4   4  388.94    8.44   0
  -2   9  -6   82.84    8.14   0
  -2  10 -18   -0.51    6.29   0
  -2  10 -17    5.91    6.07   0
  -2  10 -16   26.80    6.83   0
  -2  10 -15   53.13    6.91   0
  -2  10 -14  110.88    6.86   0
  -2  10 -13    1.74    7.33   0
  -1   9 -22   26.73    7.23   0
  -1   9  -9   30.52    7.41   0
   0   4  -1  219.34    9.20   0
   0   6  -4   50.41    7.66   0
   0   7  -7  261.07    7.98   0
   0   8 -18   17.68    8.01   0
   0   8 -13   81.60    6.71   0
  -5   1  -1   27.95    7.59   0
  -5   2  -1    1.22    7.64   0
  -5   6  -6   17.42    6.39   0
  -5   7 -10   42.83    3.92   0
  -4   1   3   28.24    6.58   0
  -4   2   3   66.40    7.12   0
  -4   4   2   14.05    8.36   0
  -4   5   1  285.42    8.78   0
  -4   8  -5   37.96    6.50   0
  -4   9 -20   30.66    3.75   0
  -4   9 -11  104.56    4.73   0
  -4   9 -10    3.48    5.11   0
  -3   4   4    8.15    7.12   0
  -3   5   3   65.12    5.30   0
  -3   6   2   32.98    7.33   0
  -3   7   0  293.82    6.33   0
  -3  10 -18   13.62    5.02   0
  -3  10 -17   24.06    4.82   0
  -3  10 -15   -0.78    3.89   0
  -3  10 -14   56.34    4.76   0
  -3  10 -13   70.94    5.85   0
  -2   6   2  152.75    5.98   0
  -2   8  -2  141.11    5.89   0
  -2  10 -19   40.51    6.00   0
  -2  10 -12   46.73    6.61   0
  -2  10 -11    4.64    7.68   0
  -1   8  -4  142.19    7.97   0
  -1   9  -8   18.78    6.78   0
   0   3   0   -0.55    8.81   0
   0   5  -2 1807.24   14.39   0
   0   8 -12   97.16    6.95   0
  -5   3  -1  187.74    8.84   0
  -5   4  -2    7.28    6.88   0
  -5   5  -3  102.24    7.05   0
  -5   6  -5   50.04    6.35   0
  -5   7  -9   40.54    4.11   0
  -4   3   3   26.25    7.51   0
  -4   6   0   -1.70    7.39   0
  -4   7  -2   98.66    6.18   0
  -4   9 -21   10.85    3.33   0
  -4   9  -9    1.97    5.24   0
  -3   1   5  202.36    7.63   0
  -3   9  -5   43.20    6.80   0
  -3  10 -20    0.83    3.83   0
  -3  10 -19   34.77    4.61   0
  -3  10 -11   42.50    5.87   0
  -3  10 -10   62.49    6.03   0
  -2   0   5  325.83   10.05   0
  -2  10 -20    1.71    5.44   0
  -2  10 -10   12.81    7.85   0
  -1   4   3 1350.59   11.79   0
  -1   7  -1   23.68    6.88   0
   0  -2  -2 4124.35   30.39   0
   0   7  -6  416.02    8.83   0
   0   8 -11    7.09    6.30   0
  -5   7  -8   56.35    4.24   0
  -4   5   2  121.24    7.87   0
  -4   8  -4   20.04    6.33   0
  -4   9  -8   14.53    5.65   0
  -3   3   5  179.18    7.74   0
  -3   7   1   59.05    7.11   0
  -3   8  -1   35.71    7.31   0
  -3   9  -4  123.97    7.13   0
  -3  10  -9  134.14    6.71   0
  -2   8  -1   29.97    7.50   0
  -2   9  -4   31.54    6.68   0
  -2  10 -21   41.67    5.69   0
  -2  10  -9   76.35    7.96   0
  -1   8  -3  139.00    7.43   0
  -1   9  -7  160.44    7.50   0
   0   6  -3  225.96   10.22   0
   0   8 -10   37.11    6.61   0
  -5   4  -1   51.16    6.41   0
  -5   6  -4    5.05    5.90   0
  -5   7  -7   19.03    5.20   0
  -5   8 -16    5.06    2.81   0
  -5   8 -15    6.10    3.20   0
  -5   8 -13    0.74    3.39   0
  -4   4   3   44.99    7.64   0
  -4   6   1  100.01    8.35   0
  -4   7  -1  461.87    7.58   0
  -4   8  -3    9.86    6.47   0
  -3   0   5  225.49    7.70   0
  -3   5   4   39.56    6.88   0
  -3   6   3  140.66    7.89   0
  -3  10 -21   -1.05    3.05   0
  -3  10 -21    0.56    1.87   0
  -3  10  -8   11.81    6.39   0
  -2   6   3  485.98    7.27   0
  -2   9  -3    9.71    6.81   0
  -2  10 -22   -2.49    5.45   0
  -1   1   4 1286.72   14.80   0
  -1   9  -6   19.70    7.77   0
   0   7  -5    5.17    8.16   0
   0   8  -9  119.31    8.55   0
  -5   3   0    9.38    7.75   0
  -5   5  -2  185.34    7.33   0
  -5   7  -6    5.43    4.89   0
  -5   8 -17    0.73    1.38   0
  -5   8 -17    0.89    1.36   0
  -5   8 -12    4.30    2.91   0
  -4   2   4   85.58    7.22   0
  -4   9  -6   23.39    5.23   0
  -3   4   5  259.05    6.47   0
  -3   7   2   -0.75    6.59   0
  -3   8   0   51.34    7.31   0
  -3   9  -3  152.93    7.24   0
  -3  10  -7   56.63    6.14   0
  -2   8   0   77.22    7.50   0
  -1   5   3   25.08    7.82   0
  -1   7   0    5.10    7.06   0
  -1   8  -2  155.44    7.47   0
  -1  10 -17   24.93    7.64   0
  -1  10 -16   49.89    6.96   0
  -1  10 -13  129.80    7.58   0
   0  -1  -1 1262.63   19.22   0
   0   5  -1   11.50    8.23   0
   1   4  -9   71.74   12.40   0
  -5   1   0    2.38    6.52   0
  -5   6  -3   47.29    6.52   0
  -5   7  -5   15.27    5.27   0
  -5   8 -10   41.83    4.29   0
  -5   8  -9    2.50    4.03   0
  -4   1   4  211.31    7.25   0
  -4   3   4   76.54    7.46   0
  -4   7   0   41.23    5.53   0
  -4   8  -2   27.56    7.50   0
  -4   9  -5   56.61    5.84   0
  -4  10 -16   13.00    3.56   0
  -4  10 -15   34.96    4.23   0
  -4  10 -14    4.67    4.03   0
  -4  10 -13   23.51    4.18   0
  -4  10 -12   24.42    4.47   0
  -3   9  -2   43.00    6.96   0
  -3  10  -6   92.64    6.37   0
  -2   2   6  420.33    9.60   0
  -2   9  -2   38.04    6.52   0
  -1   6   2  218.66    8.02   0
  -1   9  -5  145.12    8.03   0
  -1  10 -11   63.46    7.32   0
   0   8  -8   15.87    6.69   0
  -5   4   0   15.49    6.27   0
  -5   5  -1   -2.54    6.01   0
  -5   8  -8    1.86    4.10   0
  -4   4   4  151.97    7.61   0
  -4   6   2   67.39    6.13   0
  -4  10 -18    5.30    2.93   0
  -4  10 -17    5.28    2.73   0
  -4  10 -17    1.97    1.72   0
  -4  10 -11   38.08    4.80   0
  -3   2   6  262.48    7.62   0
  -3   3   6  107.22    7.32   0
  -3   5   5  162.76    7.83   0
  -3   6   4  236.33    7.97   0
  -3   8   1   39.30    7.41   0
  -2   1   6 1220.00   13.55   0
  -2   3   6  300.86    9.24   0
  -2   6   4   77.49    7.45   0
  -2  10  -5   30.84    7.69   0
  -1   4   4  342.81    6.94   0
  -1   7   1   24.55    7.04   0
  -1   9  -4  127.55    7.90   0
  -1  10 -10  119.66    8.30   0
   0   6  -2  142.75    8.54   0
   0   7  -4    2.03    6.51   0
  -5   6  -2   81.74    6.76   0
  -5   7  -4  101.83    6.13   0
  -4   8  -1   21.70    6.81   0
  -4   9  -4   -0.29    5.42   0
  -4  10  -9   54.51    4.59   0
  -3   4   6  201.40    7.77   0
  -3   7   3  115.61    7.37   0
  -3  11 -16   46.07    4.57   0
  -3  11 -15    8.78    4.65   0
  -3  11 -13   26.64    5.28   0
  -3  11 -12   53.27    5.17   0
  -2   4   6  159.50    7.27   0
  -2   9  -1   60.16    6.77   0
  -2  11 -16    8.77    5.32   0
  -2  11 -15    5.53    6.55   0
  -2  11 -14   42.43    6.58   0
  -2  11 -13  111.21    6.90   0
  -2  11 -12   14.75    6.94   0
  -1   8  -1   48.23    5.00   0
  -1  10  -9   31.75    6.94   0
   0  -2  -3  404.93    9.76   0
   0   2   1  791.95   14.18   0
   0   3   1  202.32    9.54   0
   0   8  -7  172.45    7.98   0
  -5   2   1    0.31    5.98   0
  -5   3   1  181.27    7.57   0
  -5   5   0   39.55    6.58   0
  -4   5   4   50.67    7.65   0
  -4   6   3    3.39    7.44   0
  -4   9  -3   -0.28    5.29   0
  -4  10  -8  106.41    5.18   0
  -3   8   2   84.55    7.20   0
  -3  10  -4   10.52    5.26   0
  -3  11 -17    4.44    3.99   0
  -3  11 -11   14.72    5.55   0
  -3  11 -10   10.03    5.62   0
  -2  10  -4   30.54    7.23   0
  -2  11 -17   15.35    5.75   0
  -2  11 -11   85.78    6.33   0
  -2  11 -10   27.60    6.73   0
  -1   0   4    3.86    8.85   0
  -1   6   3  101.01    7.66   0
  -1   9  -3   13.87    7.09   0
  -1  10  -8   12.04    7.36   0
   0   5   0    3.43    8.01   0
   0   8  -6  205.09    8.90   0
  -5   6  -1    5.77    6.05   0
  -5   7  -3    7.05    5.27   0
  -5   8  -6    9.59    3.82   0
  -5   9 -14   -0.49    2.33   0
  -5   9 -13   -0.20    2.49   0
  -4   2   5    0.93    6.27   0
  -4   7   2  107.49    7.14   0
  -4  10  -7   25.06    5.11   0
  -3   5   6    4.83    7.04   0
  -3   6   5   99.69    7.31   0
  -3   7   4   49.52    6.81   0
  -3  10  -3   24.63    5.51   0
  -3  11 -18    1.30    3.06   0
  -3  11 -18   -0.80    1.97   0
  -2   5   6  257.91    7.60   0
  -2   6   5   75.02    7.20   0
  -2   9   0    7.26    6.72   0
  -2  10  -3   22.10    7.26   0
  -2  11 -18   14.56    5.02   0
  -2  11  -9  119.51    7.56   0
  -1   2   5  329.49    9.94   0
  -1   3   5  955.43   11.60   0
  -1   7   2   40.99    6.81   0
  -1   8   0    0.92    6.52   0
  -1  10  -7   77.05    8.11   0
   0   4   1  223.00    9.68   0
   0   6  -1   18.44    7.58   0
   0   7  -3  254.82    7.85   0
  -5   7  -2   60.30    5.62   0
  -5   8  -5   -1.44    4.74   0
  -5   9 -12    1.57    1.48   0
  -5   9 -11    5.36    3.66   0
  -5   9 -10    1.60    2.93   0
  -4   1   5   14.64    6.90   0
  -4   4   5  112.28    7.69   0
  -4   9  -2   18.24    5.48   0
  -4  10  -6   -0.06    4.93   0
  -3  -1   5  198.21    8.67   0
  -3   3   7   11.44    6.54   0
  -3  11 -19    0.38    3.36   0
  -3  11 -19    0.08    1.79   0
  -3  11  -8   35.43    4.54   0
  -3  11  -7   21.92    5.52   0
  -2  11 -19    9.17    5.31   0
  -2  11  -8   -0.21    7.02   0
  -1   4   5 1332.58   11.37   0
  -1   9  -2   44.75    7.27   0
  -1  10  -6   31.32    6.91   0
   0   8  -5   95.43    8.29   0
   0   9 -12   26.35    6.77   0
   0   9 -11  635.92   11.20   0
   1   5 -11  101.64   12.85   0
  -5   3   2   14.71    7.92   0
  -5   5   1    8.19    5.98   0
  -5   6   0   77.56    6.74   0
  -5   8  -4   20.26    4.54   0
  -5   9  -9   44.26    4.11   0
  -4   5   5  106.28    7.87   0
  -4   6   4   28.81    7.52   0
  -4   7   3  169.43    7.94   0
  -4   8   1   18.81    6.17   0
  -4   9  -1    8.74    5.69   0
  -4  10  -5   21.26    4.82   0
  -3   2   7   76.03    7.10   0
  -3   4   7   54.08    6.70   0
  -3   8   3    2.02    6.67   0
  -3  10  -2   98.80    4.84   0
  -3  11  -6    1.82    5.66   0
  -2  -1   5   18.97    7.26   0
  -2   0   6    1.32    7.41   0
  -2   2   7  346.99    8.91   0
  -2   3   7  821.73   10.54   0
  -2   4   7   36.87    6.77   0
  -2   9   1   65.03    6.84   0
  -2  10  -2    5.73    7.26   0
  -2  11  -7   53.33    5.83   0
  -1  10  -5   36.37    7.34   0
   0   7  -2   44.99    7.07   0
   0   9 -10  280.03    8.37   0
  -5   2   2    4.33    7.36   0
  -5   4   2    8.03    6.55   0
  -5   7  -1    9.55    5.30   0
  -5   9  -8    4.04    3.50   0
  -4  11 -13    8.76    3.03   0
  -3   6   6   50.81    6.88   0
  -3   7   5    6.03    7.06   0
  -3  10  -1   15.74    5.94   0
  -2   6   6  161.18    7.55   0
  -2  11  -6   27.80    5.79   0
  -1   1   5  470.65   10.94   0
  -1   5   5 1547.51   12.11   0
  -1   6   4   42.39    5.32   0
  -1   7   3  425.75    8.33   0
  -1   9  -1   44.87    6.79   0
   0   5   1    8.14    7.97   0
   0   8  -4   41.21    7.23   0
   0   9  -9   42.87    7.05   0
  -5   6   1   10.33    5.64   0
  -4   2   6  265.85    9.07   0
  -4   4   6   79.60    7.55   0
  -4   8   2   29.16    6.07   0
  -4   9   0   22.47    5.62   0
  -4  10  -3   52.77    5.51   0
  -4  11 -15   -0.02    2.96   0
  -4  11 -14   14.34    2.13   0
  -4  11 -14    5.64    1.85   0
  -4  11 -12   18.15    2.30   0
  -4  11 -10   15.04    3.81   0
  -3   1   7  140.51    6.98   0
  -3   8   4   20.79    6.61   0
  -3   9   2   49.20    6.83   0
  -3  11  -5   31.56    4.17   0
  -2   5   7 1169.88   10.22   0
  -2   9   2   42.87    6.73   0
  -1  10  -4   85.40    7.70   0
  -1  11 -14   19.85    7.20   0
  -1  11 -13  164.90    7.35   0
  -1  11 -12   29.02    6.57   0
  -1  11 -11   62.99    7.95   0
   0   9  -8  269.41    8.18   0
   1   4  -8 1176.77   29.43   0
  -5   5   2  181.07    7.11   0
  -5   7   0   19.58    5.08   0
  -5   8  -2   18.76    4.20   0
  -5   9  -6    4.25    3.99   0
  -4   6   5  134.82    7.19   0
  -4   7   4   11.87    7.26   0
  -4  11  -9   14.31    3.31   0
  -4  11  -8   12.80    4.30   0
  -3  10   0   58.00    6.19   0
  -2   1   7   21.95    6.81   0
  -2  10   0   43.59    6.98   0
  -2  11  -4  111.15    6.86   0
  -1   3   6  517.98   10.21   0
  -1   8   2  153.86    7.04   0
  -1   9   0  192.63    7.55   0
  -1  11 -16   17.15    6.66   0
  -1  11 -15   26.93    6.01   0
   0   4   2 2521.84   16.15   0
   0   7  -1  165.54    8.15   0
   0   8  -3    8.64    7.98   0
   0   9  -7   23.66    7.06   0
  -5   3   3   33.11    7.82   0
  -5   4   3   19.66    7.64   0
  -5   9  -5   11.40    4.22   0
  -4   8   3    8.49    5.94   0
  -4   9   1    7.28    5.90   0
  -4  11  -7   -0.42    4.23   0
  -3   4   8   98.23    7.21   0
  -3   6   7   49.08    7.05   0
  -3   7   6    1.91    7.39   0
  -3   8   5   68.90    7.23   0
  -3   9   3  147.44    7.10   0
  -3  11  -3   -0.83    5.34   0
  -3  12 -13   32.25    4.11   0
  -3  12 -12    9.63    3.84   0
  -3  12 -11   34.91    4.38   0
  -2   3   8  240.50    8.17   0
  -2   9   3    6.64    6.68   0
  -1   4   6 3275.92   14.44   0
  -1   6   5  297.13    8.15   0
  -1  11  -8   67.83    7.17   0
  -5   6   2   88.37    6.41   0
  -5   9  -4   35.48    4.28   0
  -4   0   5   11.69    5.29   0
  -4   7   5    7.68    7.44   0
  -4  10  -1   30.17    5.17   0
  -4  11  -6   -1.40    3.55   0
  -3   2   8   39.29    6.93   0
  -3   5   8  104.58    7.51   0
  -3  10   1   21.51    5.00   0
  -3  12 -15    4.78    3.49   0
  -3  12 -14    8.78    3.15   0
  -3  12 -10   18.63    4.35   0
  -3  12  -9    5.35    4.75   0
  -2   4   8   58.09    4.98   0
  -2  10   1   31.80    6.38   0
  -2  12 -15   25.01    5.68   0
  -2  12 -14    0.84    4.90   0
  -2  12 -13    3.49    5.26   0
  -2  12 -12    4.10    5.25   0
  -2  12 -11   29.74    5.92   0
  -2  12 -10   31.12    5.64   0
  -2  12  -9    5.62    5.81   0
  -1   2   6  461.29    8.34   0
  -1   5   6  712.53    9.53   0
  -1   8   3  129.39    7.09   0
  -1   9   1   47.47    7.01   0
  -1  10  -2   48.97    7.96   0
  -1  11  -7   44.53    7.08   0
   0   6   1   16.39    8.31   0
   0   9  -6  309.60    8.26   0
  -5   5   3  100.05    6.53   0
  -5   7   1   12.32    5.40   0
  -5  10  -9    3.49    2.38   0
  -4   3   7    5.54    6.76   0
  -4   4   7  136.69    7.37   0
  -4   6   6   13.21    5.27   0
  -4   8   4   17.90    6.16   0
  -4   9   2   21.63    5.84   0
  -4  11  -5   54.85    4.43   0
  -3   9   4  128.73    6.60   0
  -3  12  -8    3.59    4.42   0
  -3  12  -7    8.66    4.47   0
  -2   5   8   17.64    6.49   0
  -2   9   4   26.47    7.37   0
  -2  11  -2  226.17    6.36   0
  -2  12 -16    4.74    5.22   0
  -2  12  -8   11.99    5.99   0
  -1  11  -6   -0.28    6.74   0
   0   7   0   -2.73    6.98   0
   0   9  -5  560.23    9.39   0
   1   5  -9  197.39   12.71   0
  -5   8   0   53.24    5.16   0
  -5   9  -3    3.26    3.81   0
  -5  10  -8    5.79    2.79   0
  -4   2   7  131.16    8.07   0
  -4   5   7   23.51    6.93   0
  -4  10   0   36.56    5.39   0
  -4  11  -4    0.87    4.16   0
  -3   6   8   60.95    7.21   0
  -3   8   6  110.72    7.25   0
  -3  10   2  100.50    5.03   0
  -3  12  -6   58.64    5.42   0
  -2  10   2    7.10    6.44   0
  -2  12  -7    6.33    6.50   0
  -1   6   6 1034.30   10.36   0
  -1   7   5  242.04    7.88   0
  -1   9   2   50.72    7.21   0
  -1  10  -1   80.87    5.15   0
  -1  11  -5   44.11    7.44   0
  -5   3   4   78.31    7.88   0
  -5   4   4   65.91    6.34   0
  -5   6   3   43.92    6.20   0
  -5   7   2   57.15    5.73   0
  -5   9  -2    2.84    4.19   0
  -5  10  -7   -0.28    1.48   0
  -4   7   6    7.85    6.71   0
  -4   9   3    3.53    5.84   0
  -4  11  -3    4.53    3.93   0
  -3   4   9   46.47    6.73   0
  -3   9   5   48.56    6.13   0
  -3  10   3   15.92    5.81   0
  -3  11   0   20.22    4.97   0
  -2  12  -5   13.64    5.86   0
  -1   3   7   88.13    8.92   0
  -1   4   7 1627.21   11.76   0
  -1  10   0   56.79    7.55   0
  -1  11  -4   56.27    7.40   0
   0   7   1  170.63    7.79   0
   0   8  -1  316.61    8.33   0
   0   9  -4    2.16    6.61   0
  -5   5   4  115.19    6.71   0
  -5   8   1   48.28    5.27   0
  -5  10  -6    1.19    2.50   0
  -5  10  -6   -0.19    1.50   0
  -4   8   5   37.57    6.76   0
  -4  10   1   30.44    5.70   0
  -4  11  -2    1.21    4.03   0
  -3   5   9  113.77    7.51   0
  -3  12  -4   92.38    5.12   0
  -2   3   9  380.01    8.27   0
  -2   4   9  116.82    7.09   0
  -2   9   5   58.85    7.07   0
  -2  11   0   58.63    7.12   0
  -2  12  -4   10.36    6.02   0
  -1   1   6  233.98    9.18   0
  -1   5   7  196.56    6.01   0
  -1   9   3   13.03    6.99   0
   0   3   3    1.66    6.63   0
   0   5   3   79.53    8.52   0
   0   9  -3   16.82    6.57   0
   0  10 -13    2.12    7.52   0
   0  10 -12   58.60    6.95   0
   0  10 -11  104.06    7.42   0
   0  10 -10   18.20    6.33   0
   0  10  -9    3.95    7.40   0
  -5   6   4    3.65    6.61   0
  -5   7   3    4.39    5.10   0
  -5   9  -1    1.55    4.18   0
  -5  10  -5    2.07    2.62   0
  -5  10  -5   -0.59    1.56   0
  -4   3   8   97.26    8.22   0
  -4   4   8   97.01    7.39   0
  -4   5   8    0.99    6.92   0
  -4   9   4    2.78    4.84   0
  -4  12 -10    2.77    2.66   0
  -4  12 -10    0.14    1.45   0
  -4  12  -9    3.92    3.00   0
  -4  12  -8    1.20    2.61   0
  -3  10   4   11.85    5.60   0
  -3  11   1    5.68    5.14   0
  -1   0   5  148.12    9.69   0
  -1   7   6  118.90    7.59   0
  -1   8   5   61.34    7.29   0
  -1  10   1   67.52    7.05   0
  -1  11  -3   44.32    5.93   0
   0  10 -14   23.06    7.58   0
   0  10  -8   13.69    6.73   0
   1   5  -8  162.10   10.63   0
  -5   4   5    8.08    6.59   0
  -5   8   2   17.98    4.94   0
  -5  10  -4   -0.62    2.86   0
  -5  10  -4   -0.60    1.52   0
  -4   7   7   58.62    6.64   0
  -4   8   6   47.04    6.48   0
  -4  10   2   23.71    4.24   0
  -4  11  -1   29.37    4.78   0
  -4  12  -7    1.80    3.24   0
  -3   9   6  124.76    5.52   0
  -3  12  -2    3.18    4.91   0
  -2   9   6   82.01    7.03   0
  -2  10   4   26.47    6.68   0
  -2  12  -3   35.73    4.78   0
  -1  11  -2  121.17    7.59   0
   0   7   2   48.42    6.87   0
   0   9  -2  124.71    7.03   0
   0  10 -15    4.61    7.95   0
   0  10  -7  114.43    7.12   0
   1   3 -10   16.47    7.37   0
   1   4  -7 1615.58   30.75   0
  -5   3   5   88.21    7.54   0
  -5   5   5  125.52    6.85   0
  -5   9   0    0.60    3.89   0
  -4   9   5   56.38    5.52   0
  -4  10   3   59.19    5.23   0
  -4  11   0   17.22    4.33   0
  -3   4  10   38.27    6.91   0
  -3   5  10   19.64    6.57   0
  -3  10   5   37.39    5.31   0
  -1   5   8  171.75    7.67   0
  -1   9   4  125.79    5.51   0
  -1  10   2   45.41    6.95   0
  -1  11  -1   24.47    7.38   0
  -1  12 -13   26.92    6.37   0
  -1  12 -12   36.35    5.87   0
  -1  12 -11   58.19    6.12   0
  -1  12 -10  105.51    6.41   0
  -1  12  -9  101.33    6.49   0
  -1  12  -8   44.45    6.27   0
   0  -1  -3  207.93    7.65   0
   0   4   4  184.46    9.26   0
   0   8   1  317.17    8.03   0
   0  10  -6  200.54    7.30   0
  -5   6   5   54.10    6.69   0
  -5   7   4  104.51    5.87   0
  -4  12  -5   10.21    2.04   0
  -3   3  10   28.45    6.52   0
  -3   9   7   18.47    6.45   0
  -3  12  -1    1.75    4.13   0
  -3  13 -11    0.85    3.01   0
  -3  13 -10    0.90    3.14   0
  -3  13  -9    2.88    3.14   0
  -2   9   7   51.02    6.76   0
  -2  10   5   36.72    6.82   0
  -2  12  -1   22.85    5.88   0
  -1   3   8   82.25    8.61   0
  -1  12  -7   49.01    6.97   0
   0   9  -1   52.36    6.87   0
   0  10  -5  124.73    6.99   0
   1   5  -7  192.45   10.23   0
  -5   9   1    0.08    3.05   0
  -5  10  -2    1.68    1.72   0
  -4   4   9   17.36    6.40   0
  -4   5   9   14.30    6.57   0
  -4  10   4   11.83    4.71   0
  -4  11   1   27.89    4.40   0
  -4  12  -4    2.25    2.75   0
  -3  12   0    7.13    5.09   0
  -3  13  -8    5.55    3.69   0
  -3  13  -7   -0.64    3.79   0
  -2  12   0   71.52    5.85   0
  -2  13 -12    4.15    4.75   0
  -2  13 -11    2.40    4.28   0
  -2  13 -10    7.70    4.84   0
  -2  13  -9   34.74    5.30   0
  -2  13  -8   45.27    5.31   0
  -1   6   8  191.77    5.84   0
  -1  12  -5  108.38    6.80   0
   0   6   4   51.23    7.52   0
   0   7   3  262.70    7.68   0
   0  10  -4    7.50    6.74   0
   1   6 -10   83.89   10.97   0
  -5  10  -1    0.75    3.12   0
  -4   3   9   60.32    6.78   0
  -4   9   6   23.94    4.45   0
  -4  12  -3   17.94    2.68   0
  -3   1   9  107.47    7.16   0
  -3   2  10   61.30    7.75   0
  -3   7  10   55.87    7.55   0
  -3   8   9   63.24    6.97   0
  -3  10   6   91.64    4.34   0
  -3  11   4   15.07    5.19   0
  -3  12   1    6.06    5.01   0
  -3  13  -6   18.28    4.17   0
  -2  10   6   36.07    6.74   0
  -2  13  -7   91.71    5.67   0
  -1  11   1   28.66    7.46   0
   0   8   2   23.03    6.51   0
   0   9   0    1.18    6.37   0
   1   6  -9  212.35   11.32   0
  -5   6   6   23.86    6.15   0
  -5   8   4   18.29    4.65   0
  -4   8   8   24.46    6.28   0
  -4  10   5   20.98    4.95   0
  -4  11   2    1.94    3.06   0
  -3   4  11  189.63    7.58   0
  -3   5  11  199.92    7.20   0
  -3  13  -4    1.94    4.08   0
  -2   1   9  134.76    6.77   0
  -2   2  10  152.35    8.30   0
  -2   7  10  344.85    7.68   0
  -2  11   4  109.54    5.34   0
  -2  12   1   29.34    6.15   0
  -2  13  -5   10.66    5.10   0
  -1   1   7  158.28    9.06   0
  -1   4   9   90.19    7.37   0
  -1   9   6   25.26    6.39   0
  -1  10   4   76.56    7.44   0
  -1  12  -3   22.92    6.51   0
   0   4   5  648.15   10.20   0
   0   7   4    2.86    6.68   0
   1   5  -6  706.07   14.39   0
   1   6  -8  182.09    9.72   0
  -5  10   0   -0.03    2.56   0
  -5  10   0   -0.45    1.55   0
  -4   7   9   12.51    5.80   0
  -4   9   7   10.91    5.52   0
  -4  11   3    3.63    3.87   0
  -3   6  11   -5.58    7.76   0
  -3  10   7   55.21    5.95   0
  -3  11   5   31.41    5.19   0
  -3  12   2    7.81    5.23   0
  -2   4  11   43.78    6.50   0
  -2   5  11   22.18    4.87   0
  -2  10   7  215.81    7.38   0
  -2  13  -4   24.95    5.57   0
  -1  12  -2   13.62    6.36   0
   0  -1  -4  445.97    9.86   0
   0   6   5 1116.28   10.19   0
   0   8   3    6.82    6.44   0
   0   9   1   50.20    6.55   0
   0  10  -2   11.43    6.73   0
   1   6  -7  860.15   14.86   0
  -5   7   6    4.58    5.51   0
  -5   9   3    4.93    3.72   0
  -4   1   8   71.89    6.79   0
  -4   4  10  115.36    6.85   0
  -4   6  10    1.25    6.07   0
  -4  12   0    1.61    3.30   0
  -3   7  11   40.11    7.03   0
  -3   9   9  106.95    6.94   0
  -3  13  -2   23.01    4.17   0
  -2   3  11  138.13    7.17   0
  -2   8  10   17.31    6.40   0
  -2   9   9   69.64    6.89   0
  -2  11   5   24.24    4.65   0
  -2  12   2   82.89    4.73   0
  -2  13  -3   39.80    4.30   0
   0  11 -10    5.46    7.06   0
   0  11  -9   10.61    7.01   0
   0  11  -8   56.89    7.76   0
   1   6  -6 1013.75   14.56   0
  -5   5   7   13.41    6.34   0
  -5   8   5    0.96    4.44   0
  -5  10   1   -0.29    1.59   0
  -5  10   1   -0.10    1.49   0
  -4   3  10  175.38    8.12   0
  -4   8   9   10.01    6.14   0
  -4   9   8   12.01    5.13   0
  -4  10   6    4.88    3.64   0
  -4  11   4    3.60    4.34   0
  -3   5  12    0.88    6.86   0
  -3  10   8   12.11    6.19   0
  -3  11   6    5.74    5.24   0
  -3  12   3   36.50    3.67   0
  -3  13  -1   22.74    4.45   0
  -2   7  11  153.93    7.31   0
  -2  10   8  204.85    7.21   0
  -2  11   6   36.26    5.55   0
  -2  12   3   33.68    5.61   0
  -2  13  -2   23.12    4.60   0
  -1   9   7  165.96    5.47   0
  -1  11   3   51.61    7.30   0
  -1  12  -1   55.63    5.18   0
   0   7   5    6.14    6.43   0
   0   8   4   39.87    6.72   0
   0   9   2  122.15    7.04   0
   0  11 -11   -0.00    6.95   0
   0  11  -7    8.05    6.48   0
   0  11  -6   16.71    7.30   0
  -5   6   7    5.23    5.23   0
  -5   9   4   27.31    4.16   0
  -5  10   2    2.94    2.94   0
  -4   7  10   72.55    6.55   0
  -4  12   1   17.05    3.36   0
  -3   4  12  140.61    6.92   0
  -3   6  12   22.15    7.32   0
  -3   9  10   41.98    6.64   0
  -3  13   0   -0.50    3.98   0
  -2   5  12  105.98    6.70   0
  -2  13  -1   14.84    5.80   0
  -1   4  10  473.87    8.47   0
  -1   6  10   94.10    7.36   0
  -1  10   6   27.10    7.39   0
  -1  12   0    8.01    6.43   0
   0   4   6 1076.55   10.73   0
   0   5   6   82.98    5.58   0
   0   6   6   54.21    6.99   0
   0  10   0  445.47    8.59   0
   0  11 -12    9.05    7.75   0
   0  11  -5   36.70    6.46   0
   1   6  -5  300.72   10.58   0
  -4   5  11   81.24    6.76   0
  -4  10   7   27.98    5.20   0
  -4  11   5   51.44    4.86   0
  -4  12   2   22.13    3.47   0
  -3   1  10   98.09    7.45   0
  -3   2  11  168.26    6.99   0
  -3  11   7   26.31    4.73   0
  -2   4  12   96.96    6.69   0
  -2   8  11   47.34    6.69   0
  -2   9  10   99.13    7.11   0
  -2  11   7   47.61    5.43   0
  -2  12   4    7.06    5.49   0
  -2  13   0    0.01    5.17   0
  -1   0   6 1825.53   16.98   0
  -1   2   9  798.35   10.13   0
  -1   9   8   22.70    6.30   0
  -1  11   4   53.09    5.38   0
  -1  12   1   62.82    6.53   0
  -1  13  -9   32.75    6.02   0
  -1  13  -8   62.46    6.32   0
  -1  13  -7   46.66    6.15   0
   0   9   3   12.28    6.95   0
   0  11  -4   22.03    7.14   0
   1   4  -5 1355.92   21.36   0
  -5   7   7   18.59    4.80   0
  -5   9   5   -1.71    3.32   0
  -4   8  10    3.40    5.35   0
  -4   9   9    1.47    5.60   0
  -3   3  12   11.83    6.16   0
  -2   2  11  118.57    6.32   0
  -2   7  12  116.97    6.75   0
  -2  10   9   77.37    6.56   0
  -2  12   5   17.60    5.31   0
  -2  13   1    9.25    5.09   0
  -1   3  10   21.03    7.57   0
  -1  10   7   72.22    6.98   0
  -1  11   5   50.97    6.94   0
  -1  13 -10    8.92    5.24   0
  -1  13  -6   32.35    5.47   0
  -1  13  -5  162.46    6.96   0
   0   7   6  447.43    7.82   0
   0   8   5   97.93    5.13   0
   0  11  -3    1.81    6.36   0
   1   6  -4   39.02    7.39   0
   1   7  -8  573.65   13.20   0
   1   7  -7  133.69    8.56   0
  -5   5   8    3.08    6.31   0
  -5  10   3   -0.09    2.76   0
  -5  10   3   -0.26    1.53   0
  -4   7  11   -0.19    5.58   0
  -4  10   8  108.58    5.16   0
  -4  11   6    1.79    4.39   0
  -4  12   3   19.49    3.65   0
  -3   5  13  155.55    8.09   0
  -3   9  11   56.42    6.60   0
  -3  13   2   21.98    3.87   0
  -2   3  12  156.78    6.83   0
  -2   9  11  194.69    7.24   0
  -1   1   8   83.47    8.34   0
  -1   9   9   26.62    6.50   0
  -1  12   2   18.53    6.52   0
  -1  13  -4    2.89    5.48   0
   0   9   4    2.72    6.83   0
   0  10   2   12.32    6.81   0
   0  11  -2   11.74    6.45   0
   1   7  -6  113.55    7.34   0
  -4   3  11  242.68    8.47   0
  -3  10  10   55.61    5.72   0
  -3  12   6   57.61    4.67   0
  -2   4  13  338.66    7.90   0
  -2   5  13   25.68    4.83   0
  -2   8  12   14.33    4.73   0
  -2  10  10   10.08    5.64   0
  -2  11   8    5.17    3.83   0
  -2  12   6   28.84    5.22   0
  -2  13   2   15.43    4.16   0
  -2  14  -7    2.47    3.74   0
  -2  14  -6    9.50    3.78   0
  -1   4  11  326.45    7.76   0
  -1  10   8    9.81    6.70   0
  -1  11   6   11.08    6.77   0
  -1  12   3   21.77    6.84   0
  -1  13  -3   20.69    5.97   0
  -1  13  -2  127.93    6.18   0
   0   7   7  251.64    7.18   0
   0  11  -1   47.17    6.49   0
   1   4  -4  346.79   11.83   0
   1   5  -3   29.23    7.54   0
   1   6  -3  105.23    7.84   0
   1   7  -5  225.05    8.28   0
  -5   9   6    0.97    3.34   0
  -5  10   4   -0.09    1.48   0
  -4   5  12   48.34    6.73   0
  -4   6  12   35.84    5.80   0
  -4   8  11    6.14    5.82   0
  -4   9  10    2.30    5.20   0
  -4  11   7    1.58    3.58   0
  -4  12   4    1.03    3.36   0
  -3   0   9   75.85    6.88   0
  -3  13   3   39.23    3.32   0
  -3  14  -4    0.13    2.34   0
  -3  14  -4    0.37    1.43   0
  -3  14  -3    0.72    2.64   0
  -2  -2   3   57.24    8.28   0
  -2  13   3   35.25    5.44   0
  -2  14  -5   18.95    4.17   0
  -1  13  -1    2.98    5.66   0
   0   9   5  572.35    8.48   0
   0  10   3   79.02    6.49   0
   0  11   0   -1.55    6.80   0
   1   7  -4  121.01    7.76   0
  -4   4  12   19.63    6.09   0
  -4   7  12   12.82    6.02   0
  -4  13   0    0.23    1.17   0
  -3   2  12   41.32    5.83   0
  -3   8  13   20.23    7.47   0
  -3   9  12    7.36    4.30   0
  -3  10  11   42.89    5.24   0
  -3  12   7    8.09    4.29   0
  -3  13   4    4.99    3.72   0
  -3  14  -2    2.54    3.01   0
  -2   2  12  278.22    7.21   0
  -2   8  13  160.36    7.18   0
  -2   9  12   70.00    6.22   0
  -2  10  11    5.57    5.97   0
  -2  11   9  111.16    4.64   0
  -2  12   7   10.55    5.07   0
  -2  14  -3    2.73    3.87   0
  -2  14  -2    6.85    3.77   0
  -1   2  10  102.01    7.73   0
  -1   3  11   70.54    7.39   0
  -1   5  12  120.46    6.81   0
  -1   6  12  151.77    7.48   0
  -1   9  10  129.80    5.14   0
  -1  10   9   28.88    6.95   0
  -1  11   7   47.70    6.85   0
  -1  12   4   15.81    6.68   0
  -1  13   0    2.10    5.63   0
   0   6   8   21.46    6.37   0
   0   8   7  176.48    7.32   0
   1   5  -2  239.27    8.86   0
   1   6  -2  231.24    7.40   0
   1   7  -3  433.55    9.33   0
  -5   8   8   -0.09    4.33   0
  -4   9  11  108.51    5.46   0
  -4  13   1   -0.25    0.99   0
  -3   6  14   20.01    6.77   0
  -3  14  -1    2.36    2.88   0
  -2   5  14   37.60    6.56   0
  -2   6  14   84.50    6.54   0
  -2  13   4   22.94    3.88   0
  -2  14  -1    7.78    3.68   0
  -1   4  12 1654.55   10.96   0
  -1  12   5  100.73    7.22   0
   0   3   7  119.16    7.92   0
   0   4   8  563.01    8.75   0
   0   7   8   -1.20    6.00   0
   0   9   6  310.99    7.83   0
   0  10   4    7.34    5.28   0
   0  11   1   41.10    7.18   0
  -5   9   7   -3.87    3.70   0
  -4   8  12   14.60    5.39   0
  -3   4  14  282.11    8.07   0
  -3   9  13   50.47    5.53   0
  -3  11  10    8.55    3.88   0
  -3  12   8    3.98    3.88   0
  -3  13   5    3.65    3.90   0
  -3  14   0    0.85    2.66   0
  -2   1  11  899.38   10.15   0
  -2   4  14  100.82    6.62   0
  -2  11  10   36.27    5.11   0
  -2  12   8   16.47    5.26   0
  -2  13   5   13.49    5.22   0
  -2  14   0    7.44    3.85   0
  -1   8  12  236.59    7.36   0
  -1  11   8   68.41    6.66   0
  -1  13   1   -2.05    4.41   0
   0  10   5  127.54    7.15   0
   0  11   2   10.76    5.96   0
   0  12  -8    4.16    6.29   0
   0  12  -7   13.50    5.76   0
   0  12  -6    5.98    5.73   0
   0  12  -5   62.20    6.56   0
   0  12  -4   51.41    7.58   0
   1   5  -1  103.89    8.14   0
   1   7  -2   39.73    6.11   0
   1   8  -7  288.67   10.10   0
   1   8  -6  128.36    7.26   0
   1   8  -5   61.74    6.56   0
  -4   3  12   61.05    7.65   0
  -4   5  13  180.45    7.00   0
  -4   6  13   74.22    6.51   0
  -4   7  13   22.59    5.75   0
  -4  12   6   16.98    2.76   0
  -3   8  14   26.90    6.94   0
  -3  14   1    3.50    2.70   0
  -2  10  12   42.31    5.84   0
  -2  14   1    8.12    3.80   0
  -1   0   7 2416.63   17.80   0
  -1   5  13  101.94    6.53   0
  -1   6  13   50.62    6.92   0
  -1  10  10  115.10    5.07   0
  -1  12   6   96.71    6.46   0
   0   8   8   23.16    4.83   0
   0   9   7   21.25    6.57   0
   0  11   3    1.74    7.13   0
   0  12  -3  127.41    6.97   0
   0  12  -2   46.86    7.49   0
   1   7  -1   27.85    5.88   0
   1   8  -8   13.19    7.46   0
   1   8  -4  144.83    7.57   0
  -4   4  13   61.78    7.38   0
  -4   9  12    6.58    4.53   0
  -3   6  15  104.54    7.20   0
  -3  11  11    8.33    5.21   0
  -3  12   9    8.94    4.13   0
  -3  13   6   20.12    3.01   0
  -2   6  15   28.54    6.30   0
  -2  11  11   78.71    5.81   0
  -2  12   9    5.53    5.13   0
  -2  13   6   28.44    5.03   0
  -2  14   2    8.46    3.96   0
  -1  11   9   38.52    6.36   0
  -1  13   3   25.46    5.59   0
   0   1   4  609.58   11.72   0
   0  10   6  200.93    8.05   0
   1   4  -2  221.00    9.69   0
   1   5   0  499.49   10.19   0
   1   6   0    2.26    6.34   0
   1   8  -3  132.39    6.73   0
   1   8  -2  151.54    7.54   0
  -5   8   9    0.08    4.05   0
  -4   8  13   13.07    5.51   0
  -4  12   7    0.12    1.44   0
  -3   2  13  446.46    8.29   0
  -3   7  15   76.74    5.19   0
  -3   9  14    3.05    5.54   0
  -3  14   2    1.56    1.52   0
  -2  -1   7   19.42    7.51   0
  -2   2  13  202.11    6.98   0
  -2   3  14   13.91    6.09   0
  -2   5  15   75.94    4.94   0
  -2   7  15   11.50    5.12   0
  -2   9  14  272.64    6.99   0
  -2  13   7  108.04    4.74   0
  -1   4  13   46.79    6.28   0
  -1   8  13   31.44    6.39   0
  -1  10  11   65.88    6.24   0
  -1  12   7   52.73    6.00   0
  -1  13   4    1.61    5.72   0
   0   4   9  740.31    7.96   0
   0   8   9  122.22    6.96   0
   0   9   8  275.20    7.36   0
   0  11   4   22.35    6.90   0
   0  12   0  477.91    8.60   0
   1   6   1  168.67    8.32   0
   1   7   0    3.59    6.06   0
  -4   6  14    4.42    6.01   0
  -3   8  15   25.75    6.30   0
  -3  11  12   58.97    4.82   0
  -3  12  10   17.24    4.26   0
  -3  13   7    1.38    2.61   0
  -3  14   3    1.96    2.94   0
  -2   4  15   94.71    6.47   0
  -2   8  15  204.47    7.34   0
  -2  11  12   22.09    5.45   0
  -2  14   3    2.97    3.88   0
  -1   6  14   90.34    6.62   0
  -1   7  14  163.40    7.38   0
  -1  11  10   94.13    6.36   0
   0  10   7  112.02    7.67   0
   0  11   5   33.34    6.71   0
   0  12   1   54.69    5.97   0
   1   4  -1  212.10    8.99   0
   1   5   1   95.08    8.78   0
   1   7   1   21.76    6.08   0
   1   8  -1   51.79    6.50   0
  -4   5  14  113.20    6.75   0
  -4   7  14   39.62    5.65   0
  -4   9  13   53.21    5.10   0
  -4  12   8    2.01    2.84   0
  -3   6  16  162.54    7.30   0
  -3  13   8    3.83    3.09   0
  -3  14   4    1.56    2.45   0
  -2   1  12  490.30    9.36   0
  -2   6  16  135.49    7.25   0
  -2  13   8   45.99    4.72   0
  -2  14   4   48.98    4.15   0
  -1   1  10  498.47    8.83   0
  -1   5  14    4.17    4.30   0
  -1   9  13  185.29    7.13   0
  -1  10  12   72.88    6.13   0
  -1  12   8   39.68    4.30   0
  -1  13   5  153.49    6.54   0
  -1  14  -2   16.31    4.73   0
  -1  14  -1    5.19    4.46   0
   0   8  10   37.77    6.59   0
   0   9   9   49.72    6.20   0
   0  12   2   51.96    7.46   0
   1   6   2  223.65    7.98   0
   1   8   0   -1.23    5.70   0
  -4  10  12   17.18    3.88   0
  -3   0  10   -0.26    5.50   0
  -3   5  16  208.64    7.78   0
  -3   7  16  279.88    7.49   0
  -3   9  15   70.49    5.36   0
  -3  10  14   60.64    5.63   0
  -3  12  11   29.87    4.21   0
  -2   5  16    1.34    6.49   0
  -2   7  16   37.77    4.91   0
  -2  10  14  106.94    4.22   0
  -1   4  14   36.90    6.03   0
  -1   8  14  153.80    5.06   0
  -1  11  11   64.41    6.08   0
  -1  12   9   98.63    5.76   0
  -1  13   6   32.32    5.70   0
   0   4  10   65.99    7.42   0
   0   6  11    6.03    6.62   0
   0  10   8   14.46    7.34   0
   0  11   6   10.94    6.54   0
   1   4   0  548.02    9.95   0
   1   7   2   39.91    6.48   0
   1   8   1   45.94    6.53   0
   1   9  -2   46.70    6.51   0
  -4   4  14   94.41    7.52   0
  -4  11  11   10.39    3.31   0
  -4  12   9    6.37    2.52   0
  -3   3  15   41.38    7.52   0
  -3   8  16   70.44    5.90   0
  -3  14   5    2.14    2.44   0
  -2   2  14  459.85    8.59   0
  -2   3  15    1.08    5.87   0
  -2   8  16   82.84    6.60   0
  -2  11  13  103.36    4.31   0
  -2  13   9   40.70    4.45   0
  -1   2  12 1247.84   11.00   0
  -1   7  15   43.39    6.52   0
  -1  10  13  133.38    6.57   0
  -1  14   1    1.04    4.73   0
   0   1   5  441.44   10.32   0
   0   5  11   14.45    6.69   0
   0   8  11   12.27    6.68   0
   0   9  10  283.71    7.93   0
   0  12   3  127.44    6.75   0
   1   6   3   99.29    6.75   0
   1   7   3  418.26    7.60   0
   1   8   2  159.49    8.46   0
   1   9  -1   39.56    6.92   0
  -4   6  15   28.67    5.56   0
  -4   7  15  148.37    6.12   0
  -4   9  14    5.97    4.19   0
  -4  10  13   15.45    3.72   0
  -3   2  14   85.49    6.64   0
  -3   4  16  187.97    7.48   0
  -3  13   9    0.65    2.37   0
  -2   4  16  161.05    6.45   0
  -2   9  16   85.44    6.09   0
  -2  10  15   57.94    5.69   0
  -2  12  12    4.65    4.08   0
  -2  14   6   19.85    4.07   0
  -1   5  15  241.62    6.80   0
  -1   8  15   89.84    6.88   0
  -1  11  12   29.81    5.68   0
  -1  12  10  109.32    5.70   0
  -1  13   7   49.23    5.35   0
  -1  14   2   20.36    4.82   0
   0   2   8   26.90    8.13   0
   0  10   9    3.87    6.94   0
   0  11   7   -0.30    6.80   0
   0  12   4   60.16    6.87   0
   1   4   1  212.84    7.82   0
   1   5   3   26.03    7.02   0
   1   9   0  191.93    6.83   0
  -4   5  15   83.22    7.47   0
  -4   8  15    6.90    5.43   0
  -3   6  17  116.86    7.27   0
  -3   7  17   60.32    6.06   0
  -3  10  15    6.49    3.97   0
  -3  11  14   95.38    4.95   0
  -3  12  12   11.26    3.51   0
  -3  14   6    1.54    2.10   0
  -3  14   6   -0.52    1.23   0
  -2   5  17  340.09    8.15   0
  -2   6  17  107.75    5.42   0
  -2   7  17   36.46    6.68   0
  -2  13  10    5.26    4.12   0
  -1   3  14   34.97    6.38   0
  -1  14   3   20.40    4.68   0
   0   3  10  820.61    9.20   0
   0   4  11  491.68    8.37   0
   0   6  12   68.15    5.07   0
   0   9  11  645.41    8.62   0
   0  11   8   53.89    7.32   0
   0  12   5   63.29    6.15   0
   0  13  -4   10.03    5.87   0
   0  13  -3    1.40    5.94   0
   1   6   4   36.75    6.55   0
   1   7   4  116.27    6.26   0
   1   8   3  130.16    6.74   0
   1   9   1   37.08    6.24   0
  -4  11  12   27.55    3.74   0
  -4  12  10    1.55    2.34   0
  -4  12  10   -0.15    1.22   0
  -3   5  17  147.56    7.33   0
  -3   8  17    5.25    5.41   0
  -3  13  10    1.36    2.25   0
  -2   1  13   38.52    6.93   0
  -2   8  17  390.51    6.67   0
  -2  14   7    4.13    3.60   0
  -1   1  11  255.95    7.99   0
  -1   4  15  186.18    5.17   0
  -1   6  16   10.50    6.08   0
  -1   7  16  142.83    6.63   0
  -1   9  15   88.41    6.39   0
  -1  10  14   53.52    6.05   0
  -1  12  11   63.77    5.41   0
  -1  13   8   66.95    5.18   0
  -1  14   4   13.43    4.35   0
   0   8  12  108.94    6.48   0
   0  10  10   18.74    7.05   0
   0  13  -5   -0.90    6.09   0
   0  13  -1    6.87    5.52   0
   0  13   0    2.93    5.96   0
   1   4   2  224.13    8.18   0
   1   5   4  609.67    9.77   0
   1   8   4  145.30    6.58   0
   1   9   2   46.17    6.28   0
  -3  10  16   14.75    4.51   0
  -3  14   7    0.51    1.17   0
  -3  14   7    0.30    1.16   0
  -2   4  17   82.32    6.19   0
  -2   9  17   58.31    6.19   0
  -2  10  16   26.14    5.03   0
  -2  11  15    5.97    4.40   0
  -2  13  11   -1.03    3.93   0
  -1   2  13  252.88    6.21   0
  -1   5  16   51.09    6.51   0
  -1   8  16   24.41    6.38   0
  -1  11  13  157.74    5.05   0
  -1  13   9   46.84    4.97   0
   0   0  -5    0.46    3.32   0
   0   9  12   26.96    6.27   0
   0  11   9    7.94    6.42   0
   0  12   6    4.85    5.84   0
   0  13   1    8.59    5.48   0
   1   6   5  288.69    7.93   0
   1   7   5  221.61    7.07   0
   1   9   3   12.37    6.22   0
   1  10  -3  121.20    7.07   0
  -4   4  15  167.27    8.03   0
  -4   6  16    8.47    5.42   0
  -4   7  16    5.32    4.57   0
  -4   9  15    5.21    4.02   0
  -4  10  14    3.17    2.77   0
  -4  10  14    1.87    1.80   0
  -3   3  16   75.13    6.29   0
  -3   4  17    7.50    5.86   0
  -3   6  18   82.68    7.15   0
  -3   7  18   81.81    6.27   0
  -3   9  17   84.02    5.88   0
  -3  11  15   10.07    3.93   0
  -3  13  11    0.91    3.07   0
  -3  14   8    2.18    2.02   0
  -2   2  15  169.35    7.01   0
  -2   6  18   41.49    7.12   0
  -2   7  18  242.31    7.30   0
  -2   8  18   13.40    6.01   0
  -1   9  16   67.71    6.40   0
  -1  10  15  143.27    6.29   0
  -1  12  12   35.12    4.95   0
  -1  14   5   20.53    4.76   0
   0   2   9  751.48    9.92   0
   0   3  11   11.20    6.69   0
   0   4  12 1634.37   10.04   0
   0   5  13    5.64    6.53   0
   0   8  13   80.97    6.51   0
   0  10  11  111.70    7.01   0
   0  12   7   16.70    5.74   0
   0  13   2   67.66    5.68   0
   1   4   3 1449.70   12.03   0
   1   7   6  108.33    7.04   0
   1   8   5   55.70    6.48   0
   1  10  -4   73.17    7.06   0
   1  10  -2   40.40    5.22   0
   1  10  -1   68.97    6.11   0
   1  10   0   49.65    7.30   0
  -4   8  16    1.67    4.33   0
  -4  11  13    2.35    2.75   0
  -3   2  15   35.72    6.06   0
  -3   8  18   30.99    5.25   0
  -2   5  18  115.75    6.84   0
  -2  10  17   10.79    4.59   0
  -2  12  14    5.46    4.28   0
  -2  13  12   13.09    3.96   0
  -2  14   9    1.50    3.10   0
  -1   0   9   28.97    6.82   0
  -1   3  15  657.80    8.37   0
  -1   4  16   48.14    6.32   0
  -1   6  17   13.50    6.29   0
  -1   7  17   24.45    6.36   0
  -1   8  17   54.07    6.49   0
  -1  11  14    9.01    5.52   0
  -1  13  10   14.98    5.04   0
  -1  14   6   31.02    4.59   0
   0   0  -4 2094.37   21.41   0
   0  11  10    2.61    6.61   0
   0  13   3   -1.77    5.40   0
   1   6   6  957.43    9.70   0
   1   8   6  119.53    6.58   0
   1   9   4  128.08    6.95   0
   1  10  -5   31.84    6.63   0
   1  10   1   71.00    6.45   0
  -4   5  16  193.31    6.93   0
  -3   5  18  203.66    7.29   0
  -3  10  17   22.12    4.37   0
  -3  13  12    0.98    2.45   0
  -2   9  18   92.80    5.79   0
  -2  11  16   10.42    5.07   0
  -1   1  12   11.01    6.69   0
  -1   2  14  510.99    8.20   0
  -1   5  17   44.82    6.58   0
  -1  10  16   41.32    5.62   0
  -1  12  13   29.85    5.31   0
  -1  14   7   45.66    4.25   0
   0   4  13  426.19    7.85   0
   0   8  14   27.66    6.03   0
   0  10  12   69.86    6.54   0
   0  12   8    9.31    5.86   0
   0  13   4   12.13    5.55   0
   1   4   4  346.64    8.84   0
   1   5   6  659.31    9.51   0
   1   6   7  841.65    9.47   0
   1  10   2   39.69    5.93   0
  -4   9  16   -3.06    3.60   0
  -4  10  15   14.35    3.51   0
  -3   9  18    8.46    5.06   0
  -2   1  14  317.02    8.42   0
  -2   3  17   19.91    6.31   0
  -2   4  18  139.83    6.73   0
  -2   6  19  129.90    7.07   0
  -2   8  19   27.00    5.53   0
  -2  12  15   29.48    3.91   0
  -2  13  13    0.58    3.49   0
  -2  14  10   -5.77    3.07   0
  -1   9  17   13.71    5.87   0
  -1  11  15   28.62    5.60   0
  -1  13  11   79.68    5.23   0
   0   0  -3    1.07    4.15   0
   0   1   7  390.31    9.70   0
   0   2  10  199.68    7.44   0
   0   3  12   58.88    6.48   0
   0  11  11    0.86    6.41   0
   0  12   9   34.99    6.00   0
   0  13   5    1.53    5.48   0
   1   3   0  130.71    8.95   0
   1   8   7  290.35    7.19   0
   1   9   6   13.58    6.59   0
   1  10   3  127.54    6.93   0
  -4   7  17   -0.75    4.42   0
  -3   4  18   89.88    6.45   0
  -3   7  19   27.83    5.68   0
  -3  12  15    6.31    2.86   0
  -2   2  16   22.67    6.26   0
  -2   5  19   89.61    6.41   0
  -2  10  18    4.92    4.65   0
  -2  11  17   15.33    4.54   0
  -1   3  16  142.40    6.50   0
  -1   4  17   71.47    6.28   0
  -1   6  18   13.12    6.19   0
  -1   8  18   62.75    6.02   0
  -1  12  14   13.63    4.94   0
  -1  14   8   26.01    4.06   0
   0   0  -2  144.48   14.26   0
   0   7  15   66.73    6.57   0
   0  13   6   24.74    5.10   0
   1   4   5 1285.84   11.19   0
   1   5   7  192.21    7.66   0
   1   6   8  179.13    6.95   0
   1   7   8  587.04    8.17   0
  -3  13  13    0.79    1.27   0
   0   8  15  101.75    4.70   0
   0 -10  -9    6.29   15.49   0
   0  -9 -13  265.57   12.80   0
   0  -5 -17   -6.83   10.03   0
   0  -4 -17   40.72   10.41   0
   0  -3 -16    4.19   10.01   0
   0   0  -9    2.34   11.75   0
   1 -12 -11   55.84   13.67   0
   1  -5 -22  139.60   10.89   0
   1  -4 -22   69.77   10.51   0
   1   2 -10  103.81   15.70   0
   2 -13 -11   -1.86   10.36   0
   2  -9 -22    7.03    9.71   0
   2  -8 -23    6.94    9.89   0
   2  -1 -22   90.59    9.08   0
   0  -9 -14   75.27   12.75   0
   1 -10 -18   76.39   12.53   0
   1  -9 -20   18.30   11.75   0
   1  -8 -21  122.88   10.52   0
   1  -7 -22  114.06   12.29   0
   1   1 -15   31.06   12.50   0
   2 -13 -12   -1.64   10.95   0
   2  -7 -24   -0.18    9.84   0
   3 -13 -13   -0.36    3.19   0
   3 -13 -13   -1.23    3.04   0
   3 -12 -17    1.43    3.40   0
   3 -12 -17    0.64    3.48   0
   3  -8 -24   -3.72    6.59   0
   3  -6 -25   -0.97    7.85   0
   0 -10 -12   69.19   13.55   0
   0 -10   2    7.66   15.98   0
   0  -9   5  580.54   14.63   0
   0  -8 -16   -4.10    9.14   0
   0  -6 -18   49.66   10.69   0
   0  -5 -18   84.50   10.85   0
   0  -3 -17   95.59   10.07   0
   1 -12 -13   33.85   12.51   0
   1  -3 -22  189.99   12.16   0
   2 -13 -13    8.52    9.97   0
   2 -12 -17   51.93    8.55   0
   3 -13 -14    1.77    5.44   0
   3 -11 -20    3.24    5.68   0
   3 -11 -20   -0.99    3.33   0
   3 -10 -22   -1.39    6.04   0
   0 -11  -7    9.55   15.61   0
   0 -11  -6   20.75   17.01   0
   0 -10 -13   -1.36   14.06   0
   0 -10   3   82.38   18.04   0
   0  -9 -15   80.65   10.01   0
   0  -8 -17    1.99   11.76   0
   0  -7 -18    1.83   12.39   0
   0  -7   8    2.65   11.69   0
   0  -4 -18   -6.54    9.95   0
   1 -12 -14   15.59   11.82   0
   1 -11 -17  158.05   12.15   0
   1 -10 -19   50.15    8.92   0
   1  -8 -22    9.82   12.17   0
   1  -6 -23  321.15   11.68   0
   1  -1 -20   57.36    9.35   0
   1   0 -18  208.94    9.65   0
   2 -11 -20   26.52    9.58   0
   2  -5 -25    1.79    8.90   0
   3 -12 -18    1.92    5.18   0
   3 -12 -18    1.10    2.96   0
   0 -11  -8   60.32   12.43   0
   0 -11  -2    7.41   16.26   0
   0 -11  -1   50.45   17.32   0
   0  -9 -16  135.68   13.58   0
   0  -6 -19   18.79   10.66   0
   1 -13  -8   68.34   14.85   0
   1 -13  -3   23.89   14.84   0
   1 -13  -2  119.29   14.11   0
   1  -9 -21    5.04    8.38   0
   1  -7 -23   71.74   10.95   0
   1  -4 -23  472.39   12.46   0
   2 -12 -18   19.44    8.39   0
   2 -10 -22    1.21    7.08   0
   2  -7 -25   11.10    8.77   0
   2  -4 -25   92.79    8.57   0
   0 -10 -14   29.05   10.52   0
   0 -10   4    1.78   15.98   0
   0  -9   6  309.43   15.71   0
   0  -4 -19   70.80    9.90   0
   0  -3 -18   -0.32    9.05   0
   0   0 -11    0.62   11.17   0
   1 -13 -10    9.61   13.09   0
   1 -13  -1   -5.98   13.95   0
   1 -12 -15   11.74   13.04   0
   2 -14  -8   -0.12    7.07   0
   2 -14  -7    0.68    8.05   0
   2 -14  -3    1.61    7.62   0
   2 -13 -15   -0.93    8.25   0
   2   0 -21    3.08   10.04   0
   3 -11 -21    0.80    2.81   0
   3 -11 -21    0.67    2.61   0
   3  -9 -24    0.80    5.38   0
   3  -9 -24    1.07    3.06   0
  -1  -6  -8  194.13   11.24   0
  -1  -6  -4   44.24   10.92   0
  -1  -5  -8  165.71   11.44   0
  -1  -5  -7  199.99   11.47   0
  -1  -5  -4  630.73   12.92   0
  -1  -5  -3   18.60   11.62   0
   0  -9 -17  782.64   12.32   0
   1 -13 -11   70.93   12.46   0
   1 -12 -16   77.26   11.39   0
   1  -9 -22   30.92   11.48   0
   1  -8 -23   24.51   10.91   0
   1  -6 -24  368.43   11.65   0
   1  -5 -24   11.70   10.06   0
   1  -3 -23   -0.74   10.79   0
   1  -2 -22   12.66    9.66   0
   2 -14  -9   -1.87    7.96   0
   2 -12 -19   15.66    7.65   0
   2 -11 -21    0.65    6.63   0
   2 -10 -23    5.60    7.23   0
   2  -9 -24   -4.03    8.61   0
   2  -8 -25    8.78    7.96   0
   2  -2 -24   21.39    8.44   0
  -1  -7  -8  606.95   13.14   0
  -1  -7  -7  148.11   11.39   0
  -1  -7  -6  120.07    8.43   0
  -1  -6 -10   99.05   11.23   0
  -1  -6  -2  223.54   13.53   0
  -1  -5  -2  236.91   11.94   0
  -1  -4  -6 3183.57   18.38   0
   0 -11 -13   44.23   13.86   0
   0 -10 -16    4.85   13.49   0
   0  -9 -18  117.85   11.86   0
   0  -7 -20    7.82   12.19   0
   0  -5 -20   15.14   10.73   0
   1 -13 -12    6.94   11.51   0
   1 -11 -19   56.28    9.09   0
   1 -10 -21   17.64   11.20   0
   1  -7 -24    9.64    9.47   0
   2 -14 -10   -0.20    6.03   0
   2 -14 -10   -0.94    3.52   0
   2 -13 -16    3.15    6.50   0
   2  -6 -26    1.77    8.46   0
   2  -5 -26   24.91    9.59   0
   2  -3 -25   89.15    8.11   0
  -1  -8  -6  132.81   13.00   0
  -1  -8  -5   66.07   12.15   0
  -1  -7  -2   37.08   11.82   0
  -1  -6  -1  155.95   12.22   0
  -1  -5  -1  103.54   11.85   0
  -1  -4  -3 1344.81   15.94   0
   0 -12  -8   12.60   16.09   0
   0 -12  -6    1.72   15.41   0
   0 -12  -4   57.60   15.62   0
   0 -11   2   11.64   14.63   0
   0 -10   5  121.03   14.41   0
   0  -3 -19  263.81   10.11   0
   0   0 -12  670.66   14.68   0
   1 -13 -13   43.14   11.34   0
   1  -9 -23   18.77    9.45   0
   1  -4 -24  138.20    9.94   0
   2 -14 -11    2.36    5.11   0
   2 -14 -11   -0.31    3.21   0
   2 -11 -22   37.44    7.56   0
   2  -7 -26    0.01    7.93   0
   2  -1 -23   12.44    8.95   0
  -1  -8  -9  145.58   12.21   0
  -1  -8  -8   19.42   12.47   0
  -1  -8  -3  138.10   12.52   0
  -1  -5 -12  120.64   10.34   0
  -1  -4 -10  458.57   11.45   0
  -1  -4  -2  217.60   12.44   0
   0 -12 -10   48.08   14.28   0
   0 -10 -17  275.65   10.40   0
   0  -9 -19   71.85   13.32   0
   0  -8 -20  187.58   12.87   0
   0  -8   8   17.45   11.96   0
   0  -7 -21   71.97   11.98   0
   0  -5 -21  132.47   10.08   0
   0  -2 -18  452.17   10.74   0
   0  -1 -16   43.29   10.68   0
   1 -13 -14  122.81   10.55   0
   1 -11 -20    1.01    7.82   0
   1 -10 -22   30.69   10.59   0
   1  -8 -24   41.86   10.38   0
   1  -1 -21   65.93    7.96   0
   1   0 -19  176.25    9.80   0
   1   1 -16  905.38   20.96   0
   2 -14 -12    1.93    5.02   0
   2 -13 -17    1.74    3.22   0
   2 -13 -17    0.86    3.06   0
   2 -12 -20   18.54    5.45   0
   2  -9 -25    5.15    7.24   0
   2  -4 -26  166.43    9.32   0
  -1  -8 -11   61.88   12.48   0
  -1  -8  -2  165.76   12.48   0
  -1  -7   0    5.32   10.62   0
  -1  -5   0  493.62   12.76   0
  -1  -3  -7   87.30   10.11   0
   0 -12 -11  142.94   14.38   0
   0 -11   3    3.45   13.74   0
   0  -4 -21   74.81   13.77   0
   0  -3 -20  109.16   10.01   0
   1 -13 -15   11.92    7.96   0
   1  -7 -25    3.05   10.12   0
   1  -6 -25    9.66    9.51   0
   1  -3 -24   89.80   10.36   0
   2 -14 -13    2.89    5.53   0
   2 -10 -24    3.87    5.33   0
   2  -8 -26   28.62    7.45   0
  -1  -9  -8   27.07   12.98   0
  -1  -9  -6   24.27   12.84   0
  -1  -9  -4  135.11   13.84   0
  -1  -8 -12  238.44   12.35   0
  -1  -8  -1   54.21   12.41   0
  -1  -6   1  165.47   11.00   0
  -1  -4 -12 1671.77   14.05   0
  -1  -3  -9  391.06   11.74   0
  -1  -3  -8   75.56   10.16   0
  -1  -3  -5  998.11   11.56   0
   0 -11 -16  233.35    8.90   0
   0  -9 -20  268.72   12.68   0
   0  -8 -21   15.07   11.60   0
   0  -6 -22   -3.92   11.61   0
   0   0 -13    1.12   10.05   0
   1 -14  -7   42.91    9.72   0
   1 -14  -6   28.06    9.47   0
   1 -14  -5   20.23   10.33   0
   1 -11 -21    7.16    7.04   0
   1  -2 -23  232.44    9.82   0
   2 -14 -14    0.25    3.88   0
   2 -13 -18    1.12    2.45   0
   2 -13 -18    1.51    2.42   0
   2 -12 -21    2.86    5.15   0
   2 -11 -23   16.68    5.71   0
  -1  -9 -10  135.09   12.94   0
  -1  -8 -13   44.19   11.42   0
  -1  -8   0    2.22   11.10   0
  -1  -7   1   28.25    9.47   0
  -1  -5 -14   -2.15    9.74   0
  -1  -5   1  106.84   10.92   0
  -1  -4 -13   48.16    9.40   0
  -1  -4   0  552.55   12.96   0
  -1  -3 -10   14.25   10.18   0
  -1  -3  -3 1656.96   16.61   0
   0 -12   0  465.43   16.44   0
   0 -11 -17  104.97   11.70   0
   0 -10 -19    4.10   11.19   0
   0  -7 -22  386.12   12.98   0
   0  -5 -22  293.85   11.75   0
   0  -2 -19   26.97    8.99   0
   0  -1 -17    1.01   10.15   0
   1 -14  -9   -0.51    8.65   0
   1 -13 -16   25.67    8.02   0
   1 -10 -23   11.40    7.46   0
   1  -8 -25   39.49   10.17   0
   1  -4 -25  171.33    9.83   0
   1   2  -4 4413.50   33.07   0
  -1  -9 -12   51.36   13.16   0
  -1  -9  -2   43.29   12.30   0
  -1  -8 -14  153.23   11.36   0
  -1  -7 -15   42.17   11.25   0
  -1  -6 -15  106.30    7.57   0
  -1  -4 -14   39.26    9.24   0
  -1  -3 -11   67.38    9.90   0
  -1  -3  -2 2820.22   20.05   0
   0 -12 -14   -2.08    9.72   0
   0 -11 -18    6.60   10.28   0
   0 -11   4   15.83   13.11   0
   0 -10 -20    9.42   10.14   0
   0  -9 -21    7.64   11.05   0
   0  -8 -22   15.12    9.74   0
   0  -7   9  610.23   18.26   0
   0  -3 -21   75.05    9.79   0
   1 -13 -17   49.33    7.79   0
   1 -12 -20    9.47    8.14   0
   1 -11 -22    7.63    8.40   0
   1  -6 -26   20.99    9.49   0
   2 -13 -19   -0.69    3.41   0
   2 -13 -19   -0.51    1.93   0
   2 -10 -25   13.34    6.35   0
   2  -3 -26   31.99    9.36   0
  -1 -10 -10  121.94   13.85   0
  -1 -10  -9   20.38   13.19   0
  -1 -10  -6   27.43   15.00   0
  -1 -10  -5   32.28   14.35   0
  -1  -9  -1   47.70   12.35   0
  -1  -8 -15   88.86   11.57   0
  -1  -7 -16  146.46   10.86   0
  -1  -7   2   45.13   10.06   0
  -1  -6 -16   14.54    9.84   0
   0 -13  -9   73.33   12.07   0
   0 -13  -7   90.70   12.88   0
   0 -13  -6   23.10   12.69   0
   0  -5 -23  109.09   10.55   0
   0   0 -14    3.56    8.92   0
   1 -10 -24   28.12    7.79   0
   1  -7 -26   34.37    8.72   0
   1  -5 -26   42.78    8.90   0
   1  -1 -22   58.52    8.73   0
   2 -12 -22    1.77    4.08   0
   2 -12 -22   -0.13    2.22   0
   2  -8 -27    2.84    5.86   0
  -1 -10 -11   68.00   13.13   0
  -1 -10  -3  135.69   13.93   0
  -1  -9   0  190.13   11.95   0
  -1  -8 -16   30.35   11.38   0
  -1  -6 -17   16.72    9.77   0
  -1  -5   2  240.36   10.84   0
  -1  -4 -15  190.36    9.41   0
   0 -12 -16   10.00   10.88   0
   0 -11 -19   38.05    9.01   0
   0  -9 -22   -3.68    9.54   0
   0  -8 -23    4.75   10.88   0
   0  -2 -20   26.62    8.36   0
   0  -1 -18  217.90   10.38   0
   1 -14  -1   -1.14    8.68   0
   1 -13 -18   38.83    6.85   0
   1 -11 -23   15.15    6.46   0
   1  -3 -25   88.98   10.19   0
   2  -4 -27   -0.19    8.44   0
  -1 -10 -13  134.05   11.20   0
  -1 -10 -12   72.37    9.45   0
  -1  -9   1   49.30   13.82   0
  -1  -8 -17   57.12   11.30   0
  -1  -8   2  170.15   11.51   0
  -1  -7 -17   26.56    7.07   0
  -1  -4 -16   55.53    9.33   0
  -1  -3 -14   28.68    9.31   0
  -1  -2  -9  805.73   13.54   0
   0 -13 -12   24.60   10.45   0
   0 -13  -3   -3.50   11.70   0
   0 -12 -17    5.24    9.21   0
   0  -9   8  258.19   13.22   0
   0  -4 -23    4.68    9.62   0
   0  -3 -22   36.90    9.11   0
   1 -14 -14    8.05    5.85   0
   1  -4 -26   36.58    8.42   0
   1  -2 -24  286.25   10.87   0
   1   0 -20    5.86    8.47   0
  -1 -11  -8   72.79   13.69   0
  -1 -11  -7   34.46   13.39   0
  -1 -10 -14   55.56   10.42   0
  -1  -9 -16   75.51   11.34   0
  -1  -7 -18  102.79   11.13   0
  -1  -2 -10  110.73   11.07   0
   0 -11 -20    5.72    9.42   0
   0  -9 -23   13.62    9.18   0
   0  -6 -24   22.84    7.85   0
   0  -5 -24   40.28    9.93   0
   0   0 -15    0.51    9.22   0
   1 -14 -15   23.88    5.37   0
   1 -13 -19    7.39    4.97   0
   1  -7 -27    5.23    7.80   0
   1  -6 -27   62.72    8.19   0
  -1 -11 -11   70.13   12.15   0
  -1 -11 -10   95.09   11.96   0
  -1 -11  -9   37.58    8.61   0
  -1 -11  -6   11.67   10.11   0
  -1 -10 -15  146.74   10.92   0
  -1 -10   0   48.95   14.99   0
  -1  -9 -17    8.81    9.73   0
  -1  -8 -18   63.10   10.01   0
  -1  -8   3  141.21   12.21   0
  -1  -5 -18   45.72    6.72   0
  -1  -5   3   30.03    9.18   0
  -1  -4 -17   77.93    9.83   0
  -1  -4   2  213.22   10.64   0
  -1  -3   0  133.31   10.88   0
  -1  -2 -11  254.46    8.32   0
  -1  -2  -4 5859.50   24.59   0
   0 -13 -14   14.65    6.67   0
   0 -13  -1    5.84   10.03   0
   0 -12 -18    7.06    5.65   0
   0 -12   3  124.59   13.43   0
   0  -8 -24   20.29    9.24   0
   0  -2 -21  399.29   10.36   0
   1 -12 -22    5.38    4.30   0
   1 -11 -24   10.00    5.69   0
   1  -8 -27    2.02    6.97   0
   1  -5 -27   -0.33    7.67   0
  -1 -11 -12   34.80   11.93   0
  -1 -11  -3   48.28   12.23   0
  -1 -10 -16   45.09   10.22   0
  -1  -9 -18  349.56   10.40   0
  -1  -7 -19   93.82    8.51   0
  -1  -5 -19  109.90    9.91   0
  -1  -4 -18   12.22    9.22   0
  -1  -3 -16  146.32    9.09   0
  -1  -2 -12 1252.24   11.76   0
   0 -13   0   -3.46   10.85   0
   0 -11 -21    1.70    6.24   0
   0  -7 -25   70.07    8.64   0
   0  -6 -25   29.44    8.91   0
   0  -4 -24   29.73    9.24   0
   0  -1 -19  425.59    9.85   0
   1 -14 -16    8.38    2.46   0
   1 -13 -20    2.35    3.61   0
   1 -13 -20    0.94    2.34   0
  -1 -11 -14   10.72    9.92   0
  -1 -10   1   79.01   11.67   0
  -1  -7 -20   67.01   10.16   0
  -1  -7   4  110.80    8.88   0
  -1  -6 -20   43.08   10.45   0
  -1  -6   4   34.79    9.11   0
   0 -13 -16   98.83    7.80   0
   0 -10 -23    4.40    6.27   0
   0  -5 -25   40.14    8.97   0
   0  -3 -23  107.40    9.14   0
   0   0 -16  624.21   12.71   0
   1 -14 -17    0.61    3.32   0
   1 -12 -23   -0.58    4.30   0
   1  -9 -27    8.06    6.64   0
   1  -3 -26   16.29    9.18   0
   1  -1 -23   49.75    8.85   0
  -1 -11 -15   26.92    9.60   0
  -1 -11  -1   17.70   11.43   0
  -1  -9   3    9.40    9.21   0
  -1  -8 -20  170.38   10.38   0
  -1  -8   4  150.47   11.58   0
  -1  -5 -20   50.27    9.69   0
  -1  -4 -19  168.81    9.66   0
  -1  -2  -2 3251.90   20.89   0
   0 -14 -10   -0.88    6.67   0
   0 -14  -9   14.69    7.65   0
   0 -14  -8   74.95    7.94   0
   0 -14  -7   74.52    8.03   0
   0 -13 -17   -1.37    6.38   0
   0 -12 -20    3.74    5.60   0
   0 -11 -22    5.07    6.89   0
   0  -2 -22    6.90    9.22   0
   1 -13 -21    0.21    3.73   0
   1 -11 -25    1.27    4.84   0
   1  -7 -28    3.32    6.45   0
   1  -6 -28   10.06    7.80   0
   1  -4 -27   37.84    7.85   0
  -1 -12 -11   55.91    9.78   0
  -1 -12 -10  104.62   10.27   0
  -1 -12  -9  104.50   11.17   0
  -1 -12  -8   34.76   11.18   0
  -1 -12  -5  102.57   11.07   0
  -1 -10   2   46.12   12.40   0
  -1  -9 -20   18.28    9.23   0
  -1  -7 -21  177.36   10.40   0
  -1  -6 -21   40.51   10.36   0
  -1  -5   4  614.06   13.11   0
  -1  -4   3 1373.26   15.86   0
  -1  -2 -15  611.23   10.60   0
   0 -14 -12    3.62    6.09   0
   0 -14 -11    5.77    6.42   0
   0 -13   1    8.60    8.76   0
   0  -9 -25    2.51    7.33   0
   0  -7 -26   49.05    8.83   0
   0  -6 -26    5.06    8.24   0
   0  -1 -20   28.94    8.80   0
   1  -2 -25   90.60    9.68   0
  -1 -12 -13   27.82    8.61   0
  -1 -12  -4   17.52   10.14   0
  -1 -11 -17  149.10    8.53   0
  -1 -11   0   99.14   11.27   0
  -1 -10 -19   58.18    8.32   0
  -1  -8 -21  132.75   10.23   0
  -1  -5 -21   97.01   10.62   0
  -1  -4 -20  230.27    9.52   0
  -1  -3 -18  167.71    9.06   0
   0 -14 -13   -4.24    6.25   0
   0 -14  -4    9.72    7.17   0
   0 -13 -18    2.74    4.69   0
   0 -12 -21    8.24    6.26   0
   0 -11 -23    9.42    6.97   0
   0  -4 -25   42.45    8.64   0
   0  -3 -24  174.92    9.42   0
   0   0 -17    1.31    8.39   0
   1 -12 -24    1.15    3.69   0
   1  -5 -28   36.91    7.33   0
  -1 -12 -14   11.35    8.81   0
  -1 -12  -3   29.63    9.46   0
  -1  -9 -21   15.33    9.53   0
  -1  -9   4  130.99   10.31   0
  -1  -7 -22  104.60    8.80   0
  -1  -7   5  229.95   10.63   0
  -1  -3 -19   20.39    8.60   0
  -1  -2 -16  568.57   10.74   0
  -1  -2  -1 2175.10   18.05   0
  -1  -1 -10  487.54   11.32   0
  -1  -1  -9   42.37    9.96   0
  -1  -1  -8   85.85   10.66   0
   0 -14 -14   10.61    5.72   0
   0 -14  -3   -2.12    6.86   0
   0 -13 -19   13.18    5.08   0
   0 -10 -25    1.68    6.12   0
   0  -5 -26   51.50    8.52   0
   1 -11 -26    0.54    3.36   0
   1 -10 -27   17.61    4.39   0
   1 -10 -27   -0.61    2.43   0
   1   0 -21  112.24   11.12   0
  -1 -12 -15   12.88    8.64   0
  -1 -12  -2   13.09    9.17   0
  -1 -11 -18   29.10    5.83   0
  -1 -11   1   26.06    9.75   0
  -1 -10 -20   75.06    6.22   0
  -1 -10   3  132.19    9.87   0
  -1  -8 -22    6.25    6.41   0
  -1  -8   5   60.40   10.18   0
  -1  -5 -22  126.40    9.69   0
  -1  -4 -21  142.61    8.73   0
  -1  -3   2 2749.24   19.77   0
  -1  -2 -17  323.78   10.73   0
  -1  -1  -7  153.81    8.79   0
  -1  -1  -6  234.64   12.42   0
   0 -12 -22   27.96    5.32   0
   0 -11 -24   -0.02    5.06   0
   0  -9 -26    0.49    7.06   0
   0  -2 -23   92.29    7.91   0
  -2  -8 -10   23.59    9.33   0
  -2  -8  -9  135.25    9.69   0
  -2  -8  -8  168.92   10.44   0
  -2  -7 -10  353.74   10.74   0
  -2  -7  -9  255.38   10.12   0
  -2  -7  -7  106.66    9.95   0
  -2  -7  -6   79.53   10.15   0
  -2  -6  -8  488.18   10.67   0
  -2  -6  -7  661.58   10.91   0
  -1 -12 -16   71.77    8.23   0
  -1 -11 -19   59.36    8.33   0
  -1 -10 -21   25.15    7.67   0
  -1  -9 -22   35.03    7.53   0
  -1  -7 -23   70.29   10.48   0
  -1  -6 -23  311.62   11.00   0
  -1  -3 -20   45.17    8.63   0
  -1  -1 -12    9.66    8.95   0
   0 -14 -16    1.31    4.14   0
   0 -13 -20   19.71    4.59   0
   0  -6 -27    3.68    7.68   0
   0  -4 -26    0.87    9.39   0
   0  -1 -21    3.59    6.83   0
   1  -7 -29    2.63    5.60   0
   1  -6 -29   13.23    7.14   0
   1  -4 -28   38.78    8.06   0
  -2  -8 -12   20.52    8.89   0
  -2  -8 -11   47.41    7.40   0
  -2  -8  -7  282.55    7.66   0
  -2  -8  -6   93.13    9.42   0
  -2  -7  -5  219.25    9.80   0
  -2  -6  -5   70.47    8.54   0
  -1 -13 -11   79.20    8.16   0
  -1 -13 -10   12.65    7.55   0
  -1 -13  -9   51.15    8.95   0
  -1 -13  -8   66.33    8.35   0
  -1 -13  -7   46.34    9.13   0
  -1 -13  -6   30.40    9.42   0
  -1 -12  -1   57.99    9.88   0
  -1 -11 -20    4.73    6.21   0
  -1 -11   2  116.88   11.14   0
  -1  -8 -23   27.75    6.36   0
  -1  -5 -23  412.13   10.58   0
  -1  -4 -22   67.11    9.73   0
  -1  -2 -18   38.61    8.22   0
  -1  -2   0 4205.29   22.75   0
  -1  -1 -13  817.02   12.15   0
   0 -12 -23   -0.02    4.25   0
   0 -10 -26   28.34    5.65   0
   0  -5 -27   -0.07    8.03   0
   0  -3 -25  318.86   10.13   0
   0   0 -18  379.33   10.47   0
   0   1  -9  198.32   12.04   0
  -2  -9 -11  182.17   10.09   0
  -2  -9 -10   86.94   10.46   0
  -2  -9  -9   76.75    8.05   0
  -2  -9  -8  384.87   11.15   0
  -2  -9  -7   52.72   10.99   0
  -2  -8 -14   69.48    9.46   0
  -2  -8 -13  160.01    7.85   0
  -2  -8  -5   75.76    7.07   0
  -2  -8  -4   32.78    9.84   0
  -2  -7 -15    4.26    9.41   0
  -2  -7  -4   28.36    9.44   0
  -2  -6 -14   76.62    9.02   0
  -2  -6  -4   74.77    8.54   0
  -2  -5  -6  244.79    9.09   0
  -1 -13 -12    3.97    5.82   0
  -1 -13  -5  159.80    9.13   0
  -1 -12 -18   -0.41    6.64   0
  -1 -10 -22   32.82    7.73   0
  -1 -10   4   82.11   10.16   0
  -1  -9 -23   22.39    6.96   0
  -1  -9   5  148.26    9.93   0
  -1  -7 -24    6.55    8.72   0
  -1  -5   5 1620.59   15.96   0
  -1  -4   4  340.81   10.42   0
  -1  -1 -14  124.14    9.17   0
   0 -14 -17   -0.31    1.86   0
   0 -14 -17   -0.21    1.91   0
   0 -13 -21   13.13    3.59   0
   0 -11 -25    3.63    4.67   0
   0  -9 -27   18.59    5.65   0
   0   1 -10  212.79   11.06   0
   0   1  -8  386.20   14.89   0
   1  -1 -24    6.02    9.40   0
  -2  -9 -14  278.74    9.44   0
  -2  -9 -13   72.89    8.68   0
  -2  -9  -5   57.77   10.80   0
  -2  -8 -15  202.61    9.59   0
  -2  -8  -3   27.64    9.43   0
  -2  -7 -16   44.85    9.09   0
  -2  -6 -15   27.26    8.78   0
  -2  -5 -14   42.71    8.94   0
  -1 -13 -14  121.57    6.56   0
  -1 -13  -4    4.39    8.24   0
  -1 -12   0    8.01    8.68   0
  -1 -11 -21   15.10    6.23   0
  -1  -8 -24   31.83    7.46   0
  -1  -6 -24  349.68    8.13   0
  -1  -3 -21  176.35    9.25   0
  -1  -2 -19  171.19    8.26   0
  -1  -1 -15  175.63    8.63   0
   0 -14 -18    0.80    3.22   0
   0  -7 -28   14.85    6.51   0
   0  -6 -28   24.86    8.60   0
   0  -2 -24    6.26    8.50   0
   1  -2 -26   73.27   10.60   0
  -2 -10 -11    1.48    9.59   0
  -2 -10  -9   74.19    9.47   0
  -2 -10  -8  208.39   10.25   0
  -2  -9 -15  104.15    9.45   0
  -2  -9  -4   30.36    9.72   0
  -2  -8 -16   75.02    9.17   0
  -2  -7 -17   39.06    8.63   0
  -2  -7  -2  174.48    9.42   0
  -2  -5 -15   66.00    8.72   0
  -2  -5  -4  284.31    8.90   0
  -2  -4 -11   51.39    8.84   0
  -2  -4  -9  117.26    8.97   0
  -2  -4  -8   53.93    8.83   0
  -2  -4  -7   39.48    9.04   0
  -1 -13 -15   20.32    4.97   0
  -1 -12 -19    7.84    4.50   0
  -1 -11   3   50.56    9.84   0
  -1 -10 -23   11.35    6.39   0
  -1  -9 -24   13.45    7.63   0
  -1  -5 -24   17.10    9.25   0
  -1  -4 -23  473.75   10.05   0
   0 -13 -22    2.21    2.78   0
   0 -12 -24   -1.07    3.01   0
   0 -12 -24   -0.01    1.92   0
   0 -10 -27    0.49    4.10   0
   0  -8 -28   24.95    6.15   0
   0  -4 -27   84.13    9.43   0
   0  -1 -22  157.54    8.96   0
   0   1  -7  390.64   16.29   0
  -2 -10 -14  107.13    8.73   0
  -2 -10 -13    1.75    6.52   0
  -2 -10  -6   42.26    7.89   0
  -2 -10  -5   28.33    9.05   0
  -2  -9 -16   84.79    8.45   0
  -2  -9  -3   15.76    9.22   0
  -2  -8 -17  388.88    8.08   0
  -2  -7  -1   34.66    8.10   0
  -2  -6 -17  109.25    8.72   0
  -2  -5 -16    8.34    8.66   0
  -2  -5  -3  460.34    9.60   0
  -2  -4 -14   95.25    8.50   0
  -2  -4  -6  155.12    9.05   0
  -1 -13 -16   33.45    4.74   0
  -1 -12 -20    8.13    5.39   0
  -1 -12   1   48.49    8.42   0
  -1 -11 -22   10.76    5.77   0
  -1  -8 -25   44.01    7.83   0
  -1  -6 -25    4.59    8.14   0
  -1  -3 -22  166.50    9.42   0
  -1  -3   3 1573.38   15.90   0
  -1  -2 -20   22.54    9.42   0
  -1  -1 -16  931.84   10.83   0
   0 -11 -26   -2.08    3.57   0
   0 -11 -26   -0.46    2.07   0
   0  -5 -28    5.41    7.99   0
   0  -3 -26  177.85    8.73   0
   0   0 -19    1.39    7.79   0
   0   1 -12   33.58    8.43   0
  -2 -10 -15   58.29    8.26   0
  -2 -10  -4   23.79    9.65   0
  -2  -9  -2   39.39    9.38   0
  -2  -8 -18   11.43    7.37   0
  -2  -6 -18   46.88    8.83   0
  -2  -5 -17  334.02    9.54   0
  -2  -5  -2  373.29    9.20   0
  -2  -4 -15   91.42    8.39   0
  -2  -4  -5  332.38    7.23   0
  -1 -13 -17   55.99    5.18   0
  -1 -13  -2  114.88    7.73   0
  -1 -10 -24   22.30    5.93   0
  -1  -9 -25   20.22    6.37   0
  -1  -5 -25  177.08    8.94   0
  -1  -4 -24  134.31    9.14   0
  -1  -2   1 2105.24   17.83   0
  -1  -1 -17  130.93   10.13   0
  -2 -11 -13  111.42    7.65   0
  -2 -11 -12   20.90    7.51   0
  -2 -11 -10   28.72    6.70   0
  -2 -11  -9  110.21    7.45   0
  -2 -11  -8    7.42    8.71   0
  -2 -11  -7   50.84    8.51   0
  -2 -10 -16   23.52    4.95   0
  -2 -10  -3   19.31    8.94   0
  -2  -9 -18   99.64    7.37   0
  -2  -9  -1   67.49    9.35   0
  -2  -8 -19   24.16    8.32   0
  -2  -7 -19   41.88    6.60   0
  -2  -7   0    4.78    7.94   0
  -2  -6 -19  128.50    9.29   0
  -2  -5 -18  120.18    8.51   0
  -2  -4 -16  152.16    9.02   0
  -2  -4  -4  382.75    7.59   0
  -2  -3 -11  140.36    8.43   0
  -2  -3 -10  115.77    8.44   0
  -1 -14 -11   18.49    4.83   0
  -1 -14 -10    4.00    5.14   0
  -1 -14  -9   -0.11    5.16   0
  -1 -13 -18   40.23    5.06   0
  -1 -12 -21   -2.94    4.20   0
  -1 -11 -23   19.38    5.78   0
  -1  -8 -26   94.47    7.02   0
  -1  -7 -26   34.98    8.01   0
   0  -8 -29   17.96    6.00   0
   0  -2 -25  117.17    8.98   0
   0   1 -13  309.75   10.80   0
  -2 -11 -14   46.23    7.59   0
  -2 -11  -6   30.88    8.46   0
  -2 -11  -5   24.49    8.38   0
  -2 -10 -17    9.10    5.09   0
  -2 -10  -2    6.67    9.74   0
  -2  -9 -19   14.41    6.58   0
  -2  -8 -20   14.36    7.63   0
  -2  -8   0   72.25    8.73   0
  -2  -7 -20   69.01    9.36   0
  -2  -5 -19   84.41    8.66   0
  -2  -5  -1   96.51    8.95   0
  -2  -3 -12  154.44    8.23   0
  -2  -3  -7  828.22   11.00   0
  -1 -14 -13    0.66    3.82   0
  -1 -14 -12   13.39    3.93   0
  -1 -14  -8   27.94    5.44   0
  -1 -13 -19    9.12    3.94   0
  -1 -13  -1    1.42    6.66   0
  -1 -12   2   11.78    8.97   0
  -1 -10 -25    4.42    5.51   0
  -1  -6 -26   27.96    7.55   0
  -1  -4   5 1275.27   15.77   0
  -1  -3 -23    3.57    7.76   0
  -1  -2 -21    9.03    7.76   0
  -1  -1 -18   40.43    7.08   0
  -1  -1  -2 2278.25   16.36   0
   0 -10 -28    0.91    4.04   0
   0  -1 -23   23.38    7.50   0
  -2 -11 -16   13.51    6.43   0
  -2 -11 -15    0.17    4.82   0
  -2 -11  -4  112.02    8.57   0
  -2 -10 -18    3.34    5.27   0
  -2  -9 -20   74.94    6.97   0
  -2  -9   0    8.80    8.83   0
  -2  -6 -20   83.12    7.20   0
  -2  -4 -18  156.49    8.29   0
  -2  -4  -2  258.67    9.44   0
  -2  -3 -14   10.33    7.61   0
  -2  -3  -6  315.42    9.28   0
  -1 -14 -14    4.10    4.33   0
  -1 -12 -22   32.21    4.30   0
  -1 -11 -24    7.38    4.43   0
  -1  -9 -26    4.72    5.32   0
  -1  -4 -25  220.20    9.11   0
   0  -9 -29    2.37    3.90   0
   0  -4 -28  104.95    7.57   0
   0  -3 -27   37.56    8.24   0
   0   0 -20    0.48    7.10   0
   0   1 -14  255.83   10.81   0
  -2 -12 -10   26.99    7.79   0
  -2 -12  -9    0.87    7.26   0
  -2 -11 -17   20.72    6.72   0
  -2 -11  -3   82.97    8.49   0
  -2 -10 -19   33.70    6.78   0
  -2 -10  -1   32.95    8.60   0
  -2  -8 -21    0.99    7.22   0
  -2  -8   1   19.57    8.13   0
  -2  -7 -21   18.09    6.29   0
  -2  -7   1   34.32    7.79   0
  -2  -6 -21    5.84    8.17   0
  -2  -6   1   70.71    7.33   0
  -2  -5 -20   63.64    9.05   0
  -2  -5   0  126.46    8.62   0
  -2  -3 -15   -3.46    6.04   0
  -2  -3  -5  139.75    6.34   0
  -1 -14 -15   15.76    3.91   0
  -1 -13 -20    1.61    3.42   0
  -1 -13   0    1.47    7.19   0
  -1  -8 -27    9.45    5.51   0
  -1  -7 -27    4.25    7.30   0
  -1  -7   7  131.21    8.36   0
  -1  -3 -24   79.51    8.30   0
  -1  -2 -22   13.18    7.48   0
  -1  -1 -19  108.74    9.60   0
  -1   0 -12  216.50    9.35   0
  -1   0 -11    2.44    8.98   0
  -1   0 -10   47.39    8.68   0
  -1   0  -9   25.25    9.30   0
  -1   0  -8 1506.35   14.62   0
   0  -5 -29    0.95    6.10   0
   1   1  -3 4880.32   30.85   0
  -2 -12 -14    0.03    5.88   0
  -2 -12 -13    3.89    6.48   0
  -2 -12 -12    5.85    4.69   0
  -2 -12  -8   15.77    7.62   0
  -2 -12  -7    7.96    7.44   0
  -2 -11 -18   29.60    5.66   0
  -2 -10 -20    9.32    6.05   0
  -2  -9 -21   28.03    6.58   0
  -2  -9   1   56.70   10.04   0
  -2  -8 -22   31.56    6.56   0
  -2  -7 -22   77.66    7.36   0
  -2  -5 -21   10.12    8.20   0
  -2  -4 -19   98.37    8.88   0
  -2  -4  -1  413.89   10.13   0
  -2  -3 -16   65.50    5.81   0
  -2  -3  -4   66.44    7.98   0
  -1 -14 -16    2.57    3.50   0
  -1 -14 -16   -0.03    1.84   0
  -1 -12 -23    6.95    4.01   0
  -1 -10 -26   12.96    5.07   0
  -1  -6 -27   54.60    7.04   0
  -1   0 -13  210.40    9.26   0
  -1   0  -7 2237.00   16.64   0
   0  -7 -30    0.65    5.65   0
  -2 -12 -15   29.61    5.79   0
  -2 -12  -5   11.84    8.34   0
  -2 -11  -2  204.94    9.43   0
  -2  -9 -22    1.93    6.34   0
  -2  -8   2  138.27    9.53   0
  -2  -7   2  177.47    8.06   0
  -2  -6 -22   68.18    8.56   0
  -2  -4 -20  232.20    9.92   0
  -2  -3 -17   19.79    5.79   0
  -2  -3  -3  111.53    8.71   0
  -2  -2 -11  110.60    8.16   0
  -2  -2 -10  142.17    8.18   0
  -2  -2  -9  289.68    8.77   0
  -1 -14 -17   -1.10    3.15   0
  -1 -13 -21   10.96    3.31   0
  -1 -11 -25    1.55    2.08   0
  -1 -11 -25   -1.04    1.92   0
  -1  -9 -27    6.00    4.91   0
  -1  -6   7  824.42   13.81   0
  -1  -5 -27    4.61    7.05   0
  -1  -4 -26   38.49    7.31   0
  -1  -3   4 2341.34   19.05   0
  -1  -2   2 3025.92   21.22   0
  -1   0 -14    7.77    7.96   0
   0  -6 -30    4.40    6.48   0
   0  -2 -26   44.93    7.81   0
   0   1 -15  178.74    9.72   0
  -2 -12 -16    3.50    5.35   0
  -2 -11 -19   17.95    4.18   0
  -2 -10 -21   46.61    4.63   0
  -2  -8 -23    6.49    6.40   0
  -2  -7 -23    7.27    7.16   0
  -2  -6   2  151.60    8.67   0
  -2  -5 -22   85.88    8.56   0
  -2  -5   1  103.61    8.38   0
  -2  -3 -18   84.75    8.09   0
  -2  -2 -14  471.63    9.52   0
  -2  -2 -13  206.23    8.21   0
  -2  -2 -12  272.12    6.49   0
  -2  -2  -8  894.54   10.62   0
  -1 -12 -24    4.01    2.81   0
  -1  -8 -28   15.62    5.17   0
  -1  -7 -28   -3.94    5.89   0
  -1  -3 -25   86.67    7.87   0
  -1  -2 -23  215.36    8.44   0
  -1  -1 -20   56.99    7.43   0
  -1   0 -15  952.60   11.53   0
  -1   0  -6 1826.07   15.84   0
   0  -1 -24    4.96    7.88   0
  -2 -12 -17   49.59    5.35   0
  -2 -12  -4   13.81    7.04   0
  -2 -11 -20   16.70    4.92   0
  -2 -11  -1   53.00    7.68   0
  -2 -10 -22    6.47    5.26   0
  -2 -10   1   32.93    7.63   0
  -2  -9 -23   23.06    5.96   0
  -2  -9   2   45.46    7.79   0
  -2  -6 -23  154.51    6.93   0
  -2  -4 -21   54.77    8.60   0
  -2  -4   0   43.26    9.13   0
  -2  -3 -19  134.98    8.47   0
  -2  -3  -2   68.30    8.35   0
  -2  -2 -15  164.04    7.98   0
  -1 -10 -27   31.40    4.71   0
  -1  -6 -28   10.79    6.50   0
   0  -4 -29   14.74    7.57   0
   0   0 -21   -0.11    6.76   0
  -2 -13 -12   13.17    4.57   0
  -2 -13 -11    0.31    5.04   0
  -2 -13 -10   11.14    5.64   0
  -2 -13  -9   34.44    5.56   0
  -2 -12 -18   16.71    4.14   0
  -2 -12  -3   34.31    6.81   0
  -2 -11 -21    0.17    4.36   0
  -2  -8 -24   74.11    7.04   0
  -2  -8   3   34.09    8.89   0
  -2  -7 -24    1.62    6.70   0
  -2  -7   3    9.26    7.21   0
  -2  -6 -24   63.01    7.22   0
  -2  -5 -23  119.78    8.50   0
  -2  -5   2  387.32   10.39   0
  -2  -2 -16   25.70    7.60   0
  -1  -9 -28   39.04    4.98   0
  -1  -4 -27   41.81    8.05   0
  -1  -1 -21   65.48    7.10   0
  -1   0 -16   23.32    7.26   0
  -1   0  -5  153.51   10.21   0
  -2 -13 -14    5.41    4.70   0
  -2 -13 -13    5.55    4.80   0
  -2 -13  -8   46.97    5.75   0
  -2 -12 -19   12.28    4.27   0
  -2 -11   0   58.18    7.75   0
  -2  -9 -24   -1.60    5.63   0
  -2  -4 -22  104.29    6.13   0
  -2  -4   1  413.83    9.56   0
  -2  -3 -20   13.70    8.05   0
  -2  -2 -17  116.83    7.96   0
  -1  -5 -28   41.92    6.63   0
  -1  -3 -26   15.59    8.04   0
  -1  -2 -24  271.01    8.65   0
  -1  -1   0  477.05   11.82   0
  -1   0 -17    8.47    8.37   0
   0   1 -16   38.54    8.27   0
  -3  -8 -14   24.68    6.73   0
  -3  -8 -13   16.34    6.81   0
  -3  -8 -12  257.02    8.43   0
  -3  -8 -11  409.04    9.37   0
  -3  -8 -10  346.30    9.47   0
  -3  -8  -9   54.37    8.33   0
  -3  -7 -14  350.78    9.01   0
  -3  -7 -13   45.74    8.01   0
  -3  -7 -12   71.51    6.51   0
  -3  -7 -11   34.29    5.95   0
  -3  -7  -9   62.09    8.54   0
  -3  -7  -8   91.30    9.10   0
  -3  -6 -12   21.32    8.12   0
  -3  -6 -10  106.10    7.95   0
  -3  -6  -9   41.62    7.73   0
  -2 -13 -15   22.18    4.39   0
  -2 -13  -6   28.59    5.88   0
  -2 -12  -2   76.85    7.14   0
  -2 -11 -22   33.66    4.62   0
  -2 -10   2    4.97    7.11   0
  -2  -9   3    7.96    8.62   0
  -2  -8 -25   11.61    6.19   0
  -2  -7 -25    9.78    6.61   0
  -2  -5 -24  255.30    8.52   0
  -2  -4 -23   63.41    8.16   0
  -2  -3 -21   54.83    7.74   0
  -2  -2 -18   26.73    7.69   0
  -2  -2  -4  101.78    8.47   0
  -1  -8 -29    6.21    4.50   0
  -1  -7 -29   10.99    5.02   0
  -1  -6 -29   17.10    6.51   0
  -3  -9 -14   -1.09    6.53   0
  -3  -9 -13   50.02    7.48   0
  -3  -9 -10   39.86    7.71   0
  -3  -9  -9   96.58    7.66   0
  -3  -8 -15   26.24    7.06   0
  -3  -8  -7   93.24    8.96   0
  -3  -8  -6  119.14    8.72   0
  -3  -7 -16  268.40    8.29   0
  -3  -7 -15   70.38    7.71   0
  -3  -7  -7  239.26    7.33   0
  -3  -7  -6    5.12    7.61   0
  -3  -6 -15  108.41    8.17   0
  -3  -6 -14   22.28    7.72   0
  -3  -6 -13  123.48    6.31   0
  -3  -6  -8   58.26    7.48   0
  -3  -6  -7   45.10    7.62   0
  -2 -13 -16    2.03    2.96   0
  -2 -13 -16    1.02    1.94   0
  -2 -13  -5   13.44    6.46   0
  -2 -12 -20    2.80    2.05   0
  -2 -12 -20    0.30    2.01   0
  -2 -10 -24   -0.21    4.34   0
  -2  -9 -25    6.52    4.72   0
  -2  -6 -25   52.40    6.80   0
  -2  -2  -3   55.31    8.19   0
  -1  -5   7  191.66    9.06   0
  -1  -1 -22   56.69    6.99   0
  -1   0 -18  197.07    8.78   0
  -1   0  -4   -0.25    6.85   0
  -3 -10 -11   43.64    6.46   0
  -3  -9 -15   68.98    6.76   0
  -3  -9  -7   23.43    7.98   0
  -3  -8 -17    2.37    6.19   0
  -3  -8  -5   61.57    9.05   0
  -3  -7 -17   57.27    6.56   0
  -3  -7  -5    4.66    7.69   0
  -3  -5 -14   24.67    7.97   0
  -3  -5 -12    5.22    7.40   0
  -3  -5 -11  194.17    6.34   0
  -3  -5 -10   24.91    7.83   0
  -3  -5  -9  115.63    8.40   0
  -3  -5  -8  101.47    8.16   0
  -2 -13 -17    0.38    2.65   0
  -2 -13 -17    1.12    1.73   0
  -2 -12 -21    2.62    2.92   0
  -2 -12  -1   22.43    6.06   0
  -2 -11 -23   28.65    4.34   0
  -2  -8   4   30.28    6.76   0
  -2  -7 -26    3.40    5.82   0
  -2  -7   4   21.01    6.90   0
  -2  -5 -25    2.36    7.12   0
  -2  -5   3  431.10    8.60   0
  -2  -4   2  262.64    9.13   0
  -2  -3 -22   33.62    8.15   0
  -2  -3   0  230.97    9.09   0
  -2  -2 -19  215.89    8.13   0
  -2  -1 -13   38.60    7.22   0
  -2  -1 -12  463.56    9.23   0
  -2  -1 -11  873.81   10.14   0
  -2  -1 -10  586.15    9.42   0
  -2  -1  -9  130.50    8.06   0
  -1  -2 -25   93.44    8.61   0
   0  -2 -27   48.31    8.05   0
   0  -1 -25    3.34    9.86   0
   0   0 -22   12.96    8.56   0
   1   0   0    0.38    3.97   0
  -3 -10 -14   60.52    6.47   0
  -3 -10 -13   75.40    6.88   0
  -3 -10 -12  136.85    5.39   0
  -3 -10 -10   56.80    5.49   0
  -3 -10  -9  143.77    7.42   0
  -3  -9 -17   73.25    6.33   0
  -3  -9 -16   88.15    4.93   0
  -3  -9  -5   42.62    7.62   0
  -3  -8 -18   25.11    5.98   0
  -3  -8  -4   32.12    8.39   0
  -3  -7 -18   73.14    6.88   0
  -3  -7  -4   41.89    8.26   0
  -3  -6 -17  121.65    7.15   0
  -3  -6  -5  101.57    7.89   0
  -3  -5 -16  206.83    8.21   0
  -3  -5 -15  209.88    8.55   0
  -3  -5  -7   26.62    7.64   0
  -2  -8 -26   28.06    5.43   0
  -2  -6 -26    3.87    6.48   0
  -2  -6   4   75.65    7.20   0
  -2  -4 -24  430.06    9.24   0
  -2  -2 -20   16.91    8.46   0
  -2  -2  -2  910.63   10.89   0
  -2  -1 -15   81.26    7.36   0
  -2  -1 -14  323.76    6.65   0
  -2  -1  -7   21.40    7.66   0
  -1   0 -19  176.60    9.07   0
   0   1 -17    0.15    7.58   0
  -3 -10 -16   19.23    5.65   0
  -3 -10 -15    3.28    4.63   0
  -3 -10  -7   53.11    7.40   0
  -3 -10  -6   96.22    7.29   0
  -3  -9 -18   11.71    5.42   0
  -3  -9  -4  131.10    8.35   0
  -3  -8 -19   11.58    6.34   0
  -3  -7 -19   31.06    6.49   0
  -3  -7  -3  112.65    8.23   0
  -3  -6 -18   86.20    7.40   0
  -3  -6  -4  224.31    8.09   0
  -3  -5 -17  150.36    8.05   0
  -3  -5  -6    3.66    5.57   0
  -3  -5  -5  169.24    8.24   0
  -3  -4 -13  153.64    8.00   0
  -3  -4 -12  128.07    7.99   0
  -2 -13 -19    1.04    2.51   0
  -2 -12 -22    0.48    2.54   0
  -2 -12   0   63.34    7.36   0
  -2 -11 -24    3.40    3.08   0
  -2  -9   4   26.88    7.98   0
  -2  -3 -23   26.52    7.60   0
  -2  -1 -16   78.69    7.46   0
  -1  -7 -30    0.83    4.70   0
  -1  -1 -23   53.59    6.69   0
  -1   0  -3    1.41    9.64   0
   0   1  -5  447.66   20.34   0
  -3 -11 -13   20.82    5.46   0
  -3 -11 -11    9.92    5.92   0
  -3 -10 -17   22.23    5.53   0
  -3 -10  -5   36.22    7.15   0
  -3  -9 -19    3.13    5.40   0
  -3  -8  -3    5.41    5.64   0
  -3  -7 -20   52.11    6.46   0
  -3  -6 -19   35.40    7.20   0
  -3  -6  -3  135.76    8.09   0
  -3  -5 -18  207.46    8.47   0
  -3  -5  -4   26.01    8.10   0
  -3  -4 -15  147.52    7.39   0
  -3  -4 -14  281.13    6.26   0
  -2 -13  -3   30.63    6.21   0
  -2 -11   2  194.23    8.04   0
  -2  -8 -27    3.82    4.31   0
  -2  -7 -27   41.17    5.76   0
  -2  -5 -26   21.87    7.13   0
  -2  -4 -25   82.59    7.30   0
  -2  -3   1  237.09    9.42   0
  -2  -2 -21   79.79    7.95   0
  -2  -1 -17  169.96    7.98   0
  -1  -8   8   11.88    7.63   0
  -1  -6 -30    3.95    5.08   0
  -1  -1   1 1348.55   15.17   0
  -3 -11 -15   10.14    4.78   0
  -3 -11 -14   92.12    5.73   0
  -3 -11  -9   25.40    6.34   0
  -3 -11  -8   34.21    6.64   0
  -3 -10 -18    9.84    4.87   0
  -3 -10  -4   14.55    6.87   0
  -3  -9  -3  153.59    8.08   0
  -3  -8 -20   17.57    4.73   0
  -3  -8  -2   78.71    8.12   0
  -3  -7  -2    8.68    7.80   0
  -3  -6 -20  218.25    8.24   0
  -3  -4 -17    6.29    8.01   0
  -3  -4 -16  186.96    8.31   0
  -3  -4  -6  191.47    8.24   0
  -2 -10 -26    0.05    3.08   0
  -2  -5   4  269.07    8.27   0
  -2  -3 -24  136.03    7.51   0
  -2  -2  -1  301.38    8.74   0
  -2  -1 -18   42.88    7.29   0
  -2  -1  -5   20.53    5.74   0
  -1   0 -20    4.41    6.05   0
  -3 -11 -16   52.60    4.97   0
  -3 -11  -6    1.56    6.31   0
  -3 -10 -19   21.03    4.47   0
  -3  -9 -20   25.79    3.93   0
  -3  -9  -2   46.71    7.56   0
  -3  -8 -21   65.88    6.27   0
  -3  -7 -21   88.18    5.59   0
  -3  -7  -1   59.38    7.86   0
  -3  -6 -21   39.22    6.27   0
  -3  -6  -2   32.42    5.53   0
  -3  -5 -20   47.72    7.11   0
  -3  -5  -3   69.37    7.49   0
  -3  -4 -18   99.25    7.84   0
  -3  -3 -13  223.14    8.12   0
  -2 -11 -25    8.63    2.76   0
  -2 -11 -25   -0.01    1.36   0
  -2  -9 -27    9.62    3.29   0
  -2  -8   5   66.45    6.83   0
  -2  -6   5   66.65    8.13   0
  -2  -2 -22   17.04    7.74   0
  -2  -1  -4   60.74    8.33   0
  -1  -5 -30    4.03    6.16   0
  -1  -1 -24   12.66    7.48   0
  -3 -11 -17   -0.89    4.57   0
  -3 -11  -5   30.44    7.17   0
  -3 -10 -20    5.45    3.79   0
  -3 -10  -3   18.19    7.68   0
  -3  -9 -21   30.99    4.94   0
  -3  -8 -22   18.57    4.78   0
  -3  -8  -1   37.63    7.46   0
  -3  -7 -22   68.44    6.59   0
  -3  -6  -1   -0.94    7.45   0
  -3  -5  -2   32.12    7.69   0
  -3  -4 -19   14.23    7.63   0
  -3  -4  -4    4.32    6.87   0
  -3  -3 -15   37.01    7.34   0
  -3  -3 -14   76.34    7.75   0
  -2  -7 -28    6.27    4.81   0
  -2  -5 -27   26.00    6.47   0
  -2  -4 -26  175.60    7.84   0
  -2  -3   2   67.70    8.07   0
  -2  -1 -19  233.09    8.23   0
  -1  -6   8  170.73    9.73   0
  -1   1 -13  757.33   10.39   0
  -1   1 -12    9.17    7.07   0
  -1   1 -11  258.10    8.89   0
   0   1 -18  196.37   11.31   0
  -3 -12 -13   21.66    4.27   0
  -3 -12 -12   10.47    4.32   0
  -3 -12 -11   33.10    4.75   0
  -3 -12 -10   19.32    4.50   0
  -3 -11 -18    3.82    4.06   0
  -3 -10  -2   99.13    8.75   0
  -3  -9 -22   39.87    4.13   0
  -3  -9  -1  168.05    7.63   0
  -3  -7   0  304.06    9.61   0
  -3  -6 -22   85.76    6.22   0
  -3  -5 -21   44.76    6.97   0
  -3  -3 -16   76.44    8.13   0
  -2  -6 -28    0.03    5.17   0
  -2  -3 -25   89.65    7.67   0
  -2  -2 -23   54.29    7.64   0
  -2  -2   0  174.62    6.85   0
  -2  -1 -20  152.94    7.36   0
  -2  -1  -3  292.56    8.65   0
  -1   0 -21  119.42    6.97   0
  -1   1 -14  112.35    7.77   0
  -1   1  -9   46.46    7.97   0
   0   0 -23    0.61    8.69   0
  -3 -12 -15    4.11    3.52   0
  -3 -12 -14   11.29    3.39   0
  -3 -12  -9   11.46    5.18   0
  -3 -12  -8    3.91    4.79   0
  -3 -11 -19    0.19    3.48   0
  -3 -11  -4    7.00    6.09   0
  -3 -10 -21    2.18    3.98   0
  -3  -8 -23   11.92    5.05   0
  -3  -8   0   46.05    8.32   0
  -3  -7 -23    8.92    5.94   0
  -3  -6 -23   24.89    5.56   0
  -3  -6   0    9.16    6.87   0
  -3  -5 -22   12.83    6.57   0
  -3  -4 -20   17.63    5.06   0
  -3  -3 -18    8.86    8.02   0
  -3  -3 -17   92.55    6.12   0
  -2  -5   5 1059.93   12.60   0
  -2  -4 -27    6.13    7.16   0
  -2   0 -14  104.82    7.79   0
  -2   0 -13   94.31    7.47   0
  -2   0 -12 1656.10   12.51   0
  -2   0 -11  469.13    9.01   0
  -2   0 -10   38.68    7.85   0
  -1  -2 -27  111.61    8.16   0
  -1   1 -15  181.53    7.33   0
  -1   1  -8   86.65    8.66   0
  -3 -12 -16    9.98    3.56   0
  -3 -12  -7    4.90    4.83   0
  -3 -11  -3    7.85    6.24   0
  -3 -10  -1   21.39    7.95   0
  -3  -9 -23    3.40    3.98   0
  -3  -9   0   72.21    7.27   0
  -3  -4 -21   18.96    7.81   0
  -3  -2 -13  436.66    8.84   0
  -3  -2 -12   41.76    7.13   0
  -3  -2 -10   65.91    7.80   0
  -2  -5 -28    5.21    5.42   0
  -2  -2 -24   14.73    8.32   0
  -2  -1 -21  178.95    7.38   0
  -2  -1  -2  109.99    7.82   0
  -2   0 -15   17.56    7.41   0
  -2   0  -8   15.73    7.61   0
  -1   1 -16  884.05   11.85   0
  -1   1  -7  158.77   11.25   0
  -3 -12 -17   -0.72    3.19   0
  -3 -10 -22    0.74    1.86   0
  -3 -10 -22   -0.34    1.97   0
  -3  -8 -24    2.77    4.30   0
  -3  -8   1   37.40    7.28   0
  -3  -7 -24    1.49    5.26   0
  -3  -7   1   63.96    7.71   0
  -3  -6   1    1.48    9.02   0
  -3  -5 -23   46.57    6.18   0
  -3  -4 -22  145.74    7.61   0
  -3  -3 -19   34.36    5.87   0
  -3  -3  -4   61.42    5.37   0
  -3  -2 -15   30.76    6.94   0
  -3  -2 -14   81.60    7.68   0
  -2  -7 -29    3.45    3.51   0
  -2  -3 -26   29.25    6.82   0
  -2  -3   3  109.11    8.51   0
  -2  -2   1  306.91    9.32   0
  -2   0 -16   -2.79    7.02   0
  -2   0  -7  144.16    8.25   0
  -1  -1   2 2376.38   18.98   0
  -1   0 -22   23.36    6.60   0
  -3 -12 -18    0.04    2.82   0
  -3 -11 -21    2.72    2.64   0
  -3 -11  -2   49.25    6.31   0
  -3 -10 -23    2.19    2.97   0
  -3  -9 -24   -3.12    3.61   0
  -3  -4  -1  106.09    7.39   0
  -3  -3 -20   89.77    7.75   0
  -3  -3  -3  167.02    7.30   0
  -3  -2 -16   96.67    7.33   0
  -2  -1 -22   97.14    7.84   0
  -2   0 -17   16.32    6.68   0
  -2   0  -6    1.98    7.82   0
  -1  -3 -29    6.36    6.87   0
  -1   0  -1 1736.80   15.34   0
  -1   1 -17  118.28    6.99   0
  -3 -10   0   55.21    7.07   0
  -3  -9   1  171.09    7.55   0
  -3  -8 -25   14.38    4.02   0
  -3  -7 -25   39.17    4.96   0
  -3  -7   2    4.47    6.66   0
  -3  -6 -25   13.68    5.40   0
  -3  -5 -24  118.76    7.17   0
  -3  -5   1  383.95    8.12   0
  -3  -4 -23   16.45    6.55   0
  -3  -3 -21   21.49    7.51   0
  -3  -2 -18   77.73    8.45   0
  -3  -2 -17  189.59    6.31   0
  -2  -5 -29    1.90    5.58   0
  -2  -4 -28   -2.41    5.72   0
  -2  -2 -25   37.61    6.49   0
  -2  -1  -1  246.42    8.55   0
  -2   0 -18  131.80    7.31   0
  -1   1  -6  225.63    9.63   0
  -3 -11 -22   -0.27    1.21   0
  -3 -11  -1    3.16    6.76   0
  -3  -8   2   77.32    7.29   0
  -3  -6   2   26.36    7.17   0
  -3  -3  -2  428.28    8.18   0
  -3  -2  -5  490.36    8.97   0
  -2  -4   5  321.52    8.46   0
  -2  -2   2  891.96   10.91   0
  -2   0 -19   98.11    8.98   0
  -2   0  -5  328.56    6.70   0
  -1   0 -23   12.14    7.42   0
  -1   1 -18   39.52    7.45   0
  -4  -8 -14   44.84    5.95   0
  -4  -8 -12    9.76    6.13   0
  -4  -8 -11    1.13    5.69   0
  -4  -8 -10    3.86    5.83   0
  -4  -8  -9   15.62    6.05   0
  -4  -7 -15  143.56    6.15   0
  -4  -7 -14   37.56    5.34   0
  -4  -7 -13   21.54    4.72   0
  -4  -7 -12   13.69    4.81   0
  -4  -7 -11    4.78    4.87   0
  -4  -7 -10   68.50    7.29   0
  -4  -7  -9    8.47    7.04   0
  -4  -6 -14    4.81    6.15   0
  -4  -6 -13   70.80    6.29   0
  -4  -6 -12   33.42    6.29   0
  -4  -6 -10   -6.44    6.58   0
  -3 -10 -24    1.45    2.43   0
  -3 -10 -24    0.29    1.40   0
  -3  -9 -25    3.62    1.70   0
  -3  -9 -25    1.55    1.77   0
  -3  -9   2   46.73    7.70   0
  -3  -5 -25    1.08    5.66   0
  -3  -4 -24    6.49    6.72   0
  -3  -3 -22  124.03    7.50   0
  -3  -2 -19   20.82    6.00   0
  -3  -2  -4   35.80    7.18   0
  -3  -1 -12   25.46    7.21   0
  -3  -1 -11   88.08    6.98   0
  -2  -5   6  241.47    7.27   0
  -2  -3   4   73.13    9.41   0
  -2  -1 -23   12.25    7.11   0
  -2   0  -4    0.74    7.40   0
  -1   1  -5  423.55   10.11   0
  -4  -9 -14    7.77    4.56   0
  -4  -9 -11  101.60    6.40   0
  -4  -9 -10    7.37    6.04   0
  -4  -8 -16    1.70    4.94   0
  -4  -8 -15    2.40    4.39   0
  -4  -8  -7   25.26    6.74   0
  -4  -7 -16    2.26    5.42   0
  -4  -6 -16    3.59    5.40   0
  -4  -6 -15   32.47    5.96   0
  -4  -6  -9   33.01    5.37   0
  -4  -6  -8   27.73    7.19   0
  -4  -5 -13  182.36    7.56   0
  -4  -5 -12   44.55    6.86   0
  -4  -5 -10  187.70    7.44   0
  -3  -8 -26    0.46    2.92   0
  -3  -8 -26   -1.00    1.70   0
  -3  -7   3  112.85    7.72   0
  -3  -5   2   33.21    6.73   0
  -3  -4   1   99.24    7.34   0
  -3  -3 -23    3.90    6.48   0
  -3  -3  -1  220.72    5.86   0
  -3  -2 -20  179.82    7.57   0
  -3  -1 -15   30.68    7.07   0
  -3  -1 -14   93.72    7.22   0
  -3  -1 -13   84.83    5.41   0
  -3  -1 -10   93.68    5.46   0
  -3  -1  -9  102.27    7.40   0
  -2  -2 -26  108.35    8.37   0
  -2  -1   0   31.61    8.22   0
  -2   0 -20   64.22    7.26   0
  -1   1 -19   98.99    7.36   0
  -4  -9 -15    8.35    4.55   0
  -4  -9  -9    1.67    4.05   0
  -4  -8 -17   25.81    4.55   0
  -4  -7 -17    3.50    4.12   0
  -4  -7  -6   -0.42    7.02   0
  -4  -6 -17   52.17    6.25   0
  -4  -6  -7   42.23    5.77   0
  -4  -6  -6   10.52    7.36   0
  -4  -5 -16  203.50    6.85   0
  -4  -5 -15   81.99    6.31   0
  -4  -5 -14  117.36    5.41   0
  -4  -5  -9    3.11    6.56   0
  -4  -5  -8    2.18    7.06   0
  -3 -11   0   13.00    6.72   0
  -3  -8   3    2.35    6.78   0
  -3  -6   3  138.49    7.48   0
  -3  -5 -26   -0.40    4.86   0
  -3  -4 -25   18.80    6.49   0
  -3  -2 -21   25.40    7.22   0
  -3  -2  -3   52.55    5.15   0
  -3  -1  -8   84.84    5.61   0
  -3  -1  -7  129.84    7.83   0
  -2  -4 -29    9.05    5.25   0
  -2  -3 -28   12.35    6.73   0
  -2  -1 -24  220.58    7.78   0
  -2   0  -3  443.33    8.90   0
  -1   0   0    2.92    8.47   0
   1   0  -3    2.64    3.65   0
  -4 -10 -11   28.24    4.67   0
  -4 -10 -10   71.98    4.80   0
  -4  -9 -17   52.08    4.70   0
  -4  -9  -7    4.64    6.89   0
  -4  -8 -18   57.14    4.81   0
  -4  -8  -5   43.24    6.61   0
  -4  -7 -19   20.01    4.65   0
  -4  -7  -5    8.05    7.63   0
  -4  -6 -18   29.84    5.63   0
  -4  -5 -17   20.96    5.97   0
  -4  -5  -7   15.33    6.91   0
  -4  -4 -13   62.98    7.01   0
  -4  -4 -12   20.13    7.00   0
  -4  -4 -11  306.49    7.86   0
  -4  -4 -10  111.78    7.44   0
  -3 -12  -2    0.54    5.97   0
  -3  -7 -27    6.30    3.84   0
  -3  -6 -27    0.66    4.17   0
  -3  -3 -24   18.94    5.79   0
  -3  -3   0  143.59    5.74   0
  -3  -2  -2   66.19    6.84   0
  -3  -1  -6  688.02    9.47   0
  -2  -2   3   58.99    8.26   0
  -2   0 -21    5.03    6.77   0
  -2   1 -13   33.88    6.76   0
  -2   1 -11  825.74    9.96   0
  -4 -10 -15   35.83    4.25   0
  -4 -10 -14    5.13    3.23   0
  -4 -10  -9   51.99    5.43   0
  -4  -9 -18   48.13    4.40   0
  -4  -9  -6   18.13    6.17   0
  -4  -8 -19   25.56    4.49   0
  -4  -8  -4   16.96    6.41   0
  -4  -7 -20   36.88    4.45   0
  -4  -7  -4    0.75    7.61   0
  -4  -6 -19   39.18    5.77   0
  -4  -6  -4   28.96    7.02   0
  -4  -5 -18   28.94    5.59   0
  -4  -5  -6  214.86    6.70   0
  -4  -5  -5  102.04    7.61   0
  -4  -4 -16   55.14    6.63   0
  -4  -4 -15  161.74    7.12   0
  -4  -4 -14   88.94    5.07   0
  -4  -4  -9   17.41    7.24   0
  -4  -4  -8   96.77    7.51   0
  -3  -9   3  151.36    7.44   0
  -3  -8 -27    0.99    1.62   0
  -3  -5   3   66.29    6.67   0
  -3  -4   2    4.46    6.58   0
  -3  -2 -22   42.05    7.54   0
  -3  -1 -18    0.71    5.60   0
  -3  -1  -5  198.95    7.96   0
  -2  -1   1  234.29    9.15   0
  -2   1 -15   84.52    6.93   0
  -2   1 -14  311.57    8.18   0
  -2   1 -10  586.00    8.14   0
  -2   1  -9  125.37    8.24   0
  -1   1 -20   54.07    7.06   0
  -1   1  -4 1254.81   12.09   0
  -4 -10 -16   11.98    3.32   0
  -4 -10  -7   23.33    5.39   0
  -4  -9 -19   14.14    3.48   0
  -4  -9  -5   56.96    6.36   0
  -4  -8 -20   21.49    4.16   0
  -4  -7  -3  168.19    7.28   0
  -4  -6 -20   36.98    4.98   0
  -4  -5 -19   14.40    5.69   0
  -4  -4 -17   75.90    7.28   0
  -4  -4  -7  135.88    7.27   0
  -3  -8   4   29.86    7.31   0
  -3  -7   4   44.23    6.89   0
  -3  -6   4  237.92    8.19   0
  -3  -5 -27   14.40    4.88   0
  -3  -4 -26   -0.54    5.59   0
  -3  -3   1  223.64    7.65   0
  -3  -1 -19   32.09    7.17   0
  -2  -3   5  130.51    9.15   0
  -2  -2 -27   -2.73    5.91   0
  -2  -1 -25  101.71    8.38   0
  -2   0 -22   81.16    8.11   0
  -2   0  -2 2198.22   13.19   0
  -2   1 -16   82.92    6.79   0
  -2   1  -8  366.14    8.95   0
  -4 -10 -17    4.61    1.74   0
  -4 -10 -17    1.16    1.61   0
  -4 -10  -6    3.28    5.04   0
  -4  -9  -4    1.14    5.94   0
  -4  -8 -21    3.02    3.29   0
  -4  -8  -3   14.46    6.57   0
  -4  -7 -21    1.21    4.28   0
  -4  -6 -21   55.47    5.34   0
  -4  -6  -3    2.40    7.35   0
  -4  -5 -20   20.59    5.45   0
  -4  -5  -4   39.23    5.62   0
  -4  -4 -18  101.69    6.40   0
  -4  -4  -6   78.59    6.08   0
  -4  -3 -14    3.35    6.75   0
  -4  -3 -13   -0.52    6.42   0
  -4  -3 -12   64.46    7.21   0
  -4  -3 -11  228.31    7.68   0
  -4  -3  -9   58.50    7.18   0
  -3 -11   1    3.25    5.68   0
  -3  -3 -25   25.43    6.57   0
  -3  -2 -23   11.21    6.25   0
  -3  -1 -20   79.29    7.91   0
  -3  -1  -4  138.96    5.66   0
  -3   0 -13   26.78    6.70   0
  -3   0 -12   26.89    6.89   0
  -2   1 -17  174.16    8.00   0
  -2   1  -7   19.74    7.93   0
  -1  -1 -27   14.45    8.50   0
   1   0  -4    2.14    3.22   0
  -4 -11 -14   15.34    3.20   0
  -4 -11 -13    3.97    3.41   0
  -4 -11 -12   21.34    3.41   0
  -4 -11 -11   10.70    4.02   0
  -4 -11 -10    5.05    3.73   0
  -4 -10 -18    1.06    1.66   0
  -4 -10 -18    2.53    1.50   0
  -4 -10  -5   18.18    5.40   0
  -4  -9 -20   20.37    2.12   0
  -4  -9 -20    9.80    1.89   0
  -4  -8  -2   27.12    6.21   0
  -4  -7 -22   19.40    3.75   0
  -4  -5 -21   35.41    5.60   0
  -4  -4 -19   23.80    5.65   0
  -4  -3 -16   12.60    7.38   0
  -4  -3 -15  645.97    7.80   0
  -4  -3  -7   -0.62    7.19   0
  -3  -6 -28    2.72    3.48   0
  -3  -6 -28    0.80    1.88   0
  -3  -5   4   35.47    6.41   0
  -3  -4   3   37.23    6.95   0
  -3  -2   0  319.50    7.55   0
  -3  -1 -21  191.13    7.69   0
  -3   0 -15   15.67    7.02   0
  -3   0 -14  184.05    7.62   0
  -3   0 -10    1.18    4.82   0
  -3   0  -9   77.71    6.82   0
  -2   0  -1  551.30    9.01   0
  -2   1 -18   42.34    7.75   0
  -2   1  -6 1140.97   10.58   0
  -4 -11 -15   -0.01    2.52   0
  -4 -11 -15    0.34    1.41   0
  -4 -11  -8    1.59    4.01   0
  -4 -10 -19    1.88    2.33   0
  -4 -10 -19    0.18    1.22   0
  -4  -9 -21   18.67    3.14   0
  -4  -8 -22   11.07    3.25   0
  -4  -7  -1  466.79    8.59   0
  -4  -6 -22   20.98    4.36   0
  -4  -5  -2  129.92    7.92   0
  -4  -4 -20   55.37    5.64   0
  -4  -4  -4  145.40    6.31   0
  -4  -3  -6  131.72    7.02   0
  -3 -10   3   19.58    7.04   0
  -3  -9   4  120.73    8.38   0
  -3  -5 -28    5.05    3.98   0
  -3  -4 -27   12.87    4.84   0
  -3  -3 -26   13.45    5.31   0
  -3  -2 -24    8.37    6.27   0
  -3   0 -16   65.90    7.02   0
  -3   0  -8   73.99    5.18   0
  -3   0  -7    0.34    6.72   0
  -2  -2   4  109.57    8.20   0
  -2  -1   2  110.84    8.45   0
  -2   0 -23   31.87    6.70   0
  -1   1 -21   61.37    7.15   0
  -4 -11  -7   -0.59    3.98   0
  -4 -10  -4   10.78    5.30   0
  -4  -9  -2   21.99    5.86   0
  -4  -8  -1   14.72    6.47   0
  -4  -7 -23    1.31    3.37   0
  -4  -6 -23   -1.04    3.85   0
  -4  -6  -1   92.43    7.04   0
  -4  -5 -22    7.02    5.16   0
  -4  -4 -21   97.68    6.02   0
  -4  -4  -3   47.19    7.25   0
  -4  -3 -19   39.23    6.15   0
  -4  -3 -18   48.50    4.85   0
  -4  -3  -5  114.64    6.99   0
  -4  -2 -13   17.08    6.93   0
  -4  -2 -12   81.82    6.90   0
  -4  -2 -11   90.40    7.34   0
  -4  -2 -10    3.47    6.99   0
  -3  -7   5    3.43    6.79   0
  -3  -6   5  104.25    6.94   0
  -3  -1 -22   91.20    6.82   0
  -3  -1  -2  152.30    7.35   0
  -3   0 -17   -2.46    6.54   0
  -3   0  -6  427.43    8.37   0
  -2  -1 -26  131.65    7.17   0
  -2   1 -19  227.18    7.51   0
  -2   1  -5   19.36    7.43   0
  -1   0   1 1678.99   13.96   0
  -4 -11  -6   -0.90    4.10   0
  -4  -9 -22    0.46    1.20   0
  -4  -8 -23    0.25    2.87   0
  -4  -7   0   47.41    6.91   0
  -4  -5  -1  282.94    8.81   0
  -4  -4  -2   24.65    7.49   0
  -4  -3  -4   80.66    7.03   0
  -4  -2 -16  124.31    7.50   0
  -4  -2 -15   42.31    6.92   0
  -4  -2 -14  182.10    6.04   0
  -4  -2  -9  133.75    7.29   0
  -4  -2  -8   22.58    6.48   0
  -3  -8   5   60.24    6.51   0
  -3  -4   4    4.53    6.34   0
  -3  -3   3  176.44    7.35   0
  -3  -2 -25   75.78    6.46   0
  -3   0 -18  176.15    8.16   0
  -2   0   0  626.71    9.45   0
  -1   0 -25   57.52    8.87   0
  -1   2 -13  264.40    9.09   0
  -1   2 -12 1221.14   12.39   0
  -1   2 -11  254.04    9.46   0
  -4  -9  -1    9.37    5.97   0
  -4  -8   0  312.85    8.38   0
  -4  -7 -24    1.49    2.72   0
  -4  -6 -24   -0.85    3.38   0
  -4  -6   0    0.50    7.23   0
  -4  -5 -23   16.05    3.53   0
  -4  -4 -22   39.86    5.72   0
  -4  -3 -20   55.03    4.49   0
  -4  -3  -3   27.78    6.89   0
  -4  -2 -17  123.42    6.83   0
  -4  -2  -7  127.21    6.96   0
  -3  -4 -28    9.56    4.52   0
  -3  -3 -27    5.68    5.51   0
  -3  -1 -23    4.92    5.96   0
  -3  -1  -1 1111.92    8.69   0
  -3   0 -19  286.88    7.86   0
  -2  -7   8   82.26    7.06   0
  -2  -4   7   40.65    7.00   0
  -2  -3   6  299.98    8.12   0
  -2   0 -24   -0.39    7.33   0
  -2   1 -20  143.44    7.11   0
  -2   1  -4   75.81    5.66   0
  -1   2 -14  519.23   10.69   0
  -1   2 -10  104.28    7.25   0
  -4 -10  -2   15.17    5.76   0
  -4  -5   0    0.65    7.07   0
  -4  -4 -23   -1.15    4.79   0
  -4  -4  -1   94.62    8.15   0
  -4  -3 -21   51.86    6.26   0
  -4  -2 -18    1.23    6.44   0
  -4  -2  -6  263.14    6.01   0
  -3  -2   2   69.14    6.70   0
  -3   0 -20    2.42    7.54   0
  -3   0  -4   15.60    7.04   0
  -2  -1   3  307.62    8.71   0
  -1   1 -22   54.04    7.88   0
  -1   1  -2 2501.06   16.07   0
  -1   2 -15  640.72   11.17   0
  -1   2  -9  813.65   10.89   0
  -4 -11  -4   -1.08    4.60   0
  -4  -7   1  461.32    8.75   0
  -4  -6   1   95.24    7.25   0
  -4  -5 -24   11.52    3.22   0
  -4  -3  -2  308.67    8.36   0
  -4  -2 -19    4.04    6.25   0
  -4  -2  -5   -2.23    4.74   0
  -4  -1 -12   45.01    6.99   0
  -3  -7   6    1.75    6.98   0
  -3  -6   6   41.39    7.56   0
  -3  -4   5  250.57    8.86   0
  -3  -2 -26   -3.67    5.94   0
  -3  -1 -24    2.49    7.09   0
  -3  -1   0    7.52    6.26   0
  -3   0  -3  840.54    9.45   0
  -3   1 -13   76.09    6.82   0
  -3   1 -12   25.70    6.98   0
  -3   1 -11   83.25    6.86   0
  -2  -2   5  205.02    8.27   0
  -2   1 -21  178.05    8.21   0
  -2   1  -3  302.62    6.37   0
  -1  -1   4 1193.06   14.60   0
  -1   2 -16  551.67   10.66   0
  -1   2  -8  273.47    8.86   0
  -4  -6 -25    3.92    3.69   0
  -4  -5   1  282.05    8.31   0
  -4  -4 -24   20.83    4.55   0
  -4  -4   0    0.98    7.82   0
  -4  -3  -1   24.89    6.43   0
  -4  -2 -20   99.13    6.62   0
  -4  -2  -4   75.85    4.90   0
  -4  -1 -15   21.59    6.49   0
  -4  -1 -14   32.30    5.40   0
  -4  -1 -10   73.28    5.76   0
  -4  -1  -9   19.25    6.51   0
  -3  -3   4   64.26    7.08   0
  -3   0 -21   -0.79    6.68   0
  -3   1 -15   33.14    6.55   0
  -3   1 -14   96.65    7.20   0
  -3   1 -10   92.31    5.02   0
  -3   1  -9  105.50    6.68   0
  -2   0   1  557.06    7.57   0
  -2   2 -14  441.05    9.22   0
  -2   2 -12  260.78    7.38   0
  -2   2 -10  136.78    7.57   0
  -1  -3   7   86.82    8.79   0
  -4 -10  -1   25.62    5.25   0
  -4  -7   2  109.05    6.81   0
  -4  -6   2   75.62    7.31   0
  -4  -5 -25    0.85    3.83   0
  -4  -3 -23   23.38    4.86   0
  -4  -2 -21   65.25    6.04   0
  -4  -2  -3   72.37    6.58   0
  -4  -1 -17  263.89    8.00   0
  -4  -1 -16   38.11    5.18   0
  -4  -1  -7   34.26    6.65   0
  -3  -5   6    4.55    6.20   0
  -3  -3 -28    7.74    5.69   0
  -3  -2   3   46.41    6.54   0
  -3   0  -2  169.29    7.39   0
  -3   1  -8   83.59    4.84   0
  -3   1  -7  131.70    6.92   0
  -2   0 -25  163.86    8.49   0
  -2   1  -2  112.38    7.41   0
  -2   2 -15  161.97    7.15   0
  -2   2  -9  280.99    8.13   0
  -1   2  -7  914.66   11.64   0
  -5  -7 -13    8.27    4.14   0
  -5  -7 -12   38.65    4.59   0
  -5  -7 -11    4.55    4.66   0
  -5  -7 -10   41.95    4.66   0
  -5  -6 -14   11.82    4.61   0
  -5  -6 -13    8.92    4.62   0
  -5  -6 -12    5.12    4.95   0
  -5  -6 -11   21.39    5.16   0
  -5  -6 -10   33.00    5.37   0
  -4  -9   1    6.66    6.85   0
  -4  -8   2   31.35    7.03   0
  -4  -3   0  280.96    7.63   0
  -4  -2  -2   32.47    6.74   0
  -4  -1  -6  334.61    7.77   0
  -3  -1 -25  103.22    6.93   0
  -3   0 -22  159.52    7.10   0
  -3   1 -17  105.98    7.72   0
  -3   1  -6  665.08    8.73   0
  -2  -1   4   76.73    7.80   0
  -2   1 -22   85.48    6.41   0
  -2   2 -16   25.70    6.43   0
  -2   2  -8  865.44   10.36   0
  -1   1  -1 1239.70   13.40   0
  -1   2 -17  305.00    9.14   0
  -5  -8 -13    0.73    3.17   0
  -5  -8 -12    9.55    3.66   0
  -5  -8 -11   48.67    4.14   0
  -5  -7 -15   10.30    3.80   0
  -5  -7 -14    2.88    2.84   0
  -5  -7  -9   33.08    4.86   0
  -5  -7  -8   56.12    5.31   0
  -5  -6 -15    0.74    3.65   0
  -5  -6  -9   30.41    4.10   0
  -5  -6  -8   16.83    5.55   0
  -5  -5 -14   17.76    4.82   0
  -5  -5 -13   38.97    4.99   0
  -5  -5 -12   33.43    5.01   0
  -5  -5 -11    0.60    5.30   0
  -5  -5 -10   35.86    5.41   0
  -5  -5  -9   36.54    5.53   0
  -4  -4 -25    5.84    4.34   0
  -4  -2 -22    5.25    5.59   0
  -4  -1 -19   87.44    6.55   0
  -4  -1  -5   14.29    4.72   0
  -3  -4   6  190.20    8.76   0
  -3  -2 -27   31.10    5.25   0
  -3   0  -1   24.24    6.82   0
  -3   1 -18    6.43    7.09   0
  -3   1  -5  191.89    7.28   0
  -2  -3   7  815.41   11.53   0
  -2   2 -17  117.19    7.73   0
  -2   2  -7  337.50    8.48   0
  -1   2  -6  454.24   10.15   0
  -5  -8 -15    5.79    2.84   0
  -5  -8 -14    4.29    3.36   0
  -5  -8 -10   35.68    3.26   0
  -5  -8  -8    2.27    3.89   0
  -5  -7 -16    1.57    3.32   0
  -5  -7  -7   20.06    5.33   0
  -5  -6 -17    5.09    3.44   0
  -5  -6 -16   17.96    3.16   0
  -5  -6  -6   21.69    5.35   0
  -5  -5 -16    2.95    4.39   0
  -5  -5 -15    1.99    3.13   0
  -5  -5  -8    5.51    5.80   0
  -5  -5  -7   13.50    5.75   0
  -5  -4 -13   76.46    5.60   0
  -5  -4 -12   68.96    5.44   0
  -5  -4 -11  118.45    5.48   0
  -5  -4 -10   17.26    5.04   0
  -4  -7   3  165.38    6.90   0
  -4  -6   3    4.73    6.69   0
  -4  -5 -26    8.49    3.47   0
  -4  -4   2   24.44    7.15   0
  -4  -3   1   27.22    6.79   0
  -4  -2  -1   11.57    6.82   0
  -4  -1 -20   18.87    5.74   0
  -4  -1  -4  216.00    5.86   0
  -4   0 -14   41.43    7.09   0
  -4   0 -13   24.61    6.78   0
  -4   0 -12    7.27    6.50   0
  -4   0 -11   34.41    6.90   0
  -3  -6   7   40.70    6.64   0
  -3  -2   4   33.28    6.52   0
  -3  -1   2  142.42    5.22   0
  -3   0 -23  102.56    6.79   0
  -3   1 -19   34.92    6.87   0
  -2  -2   6  417.80    9.14   0
  -2   1  -1  226.64    5.99   0
  -2   2  -6  413.33    8.98   0
  -1   2 -18   31.07    7.30   0
  -5  -8 -16    6.04    2.83   0
  -5  -8  -7    6.30    4.04   0
  -5  -7 -17    1.03    2.34   0
  -5  -7  -6    4.30    5.00   0
  -5  -6 -18    2.67    3.14   0
  -5  -6  -5   49.27    5.60   0
  -5  -5 -17   17.21    4.16   0
  -5  -4 -15   30.53    5.09   0
  -5  -4 -14   15.47    3.38   0
  -5  -4  -9    6.15    4.02   0
  -5  -4  -8   15.14    5.38   0
  -4  -9   2   16.29    6.12   0
  -4  -5   3  250.08    7.98   0
  -4  -2 -23   52.49    5.73   0
  -4  -1  -3   34.62    6.79   0
  -4   0 -16   77.04    7.29   0
  -4   0  -8   -2.97    6.39   0
  -3  -5   7   22.84    6.86   0
  -3  -1 -26   17.54    6.17   0
  -3   0   0    6.26    6.49   0
  -3   1 -20   80.05    7.99   0
  -3   1  -4  147.66    5.48   0
  -2  -4   8   52.50    6.08   0
  -2   0 -26    3.31    7.37   0
  -2   1 -23   18.72    6.98   0
  -2   2 -18   28.20    5.93   0
  -5  -9 -12    1.21    2.44   0
  -5  -9 -12   -0.02    1.46   0
  -5  -9 -11    1.62    2.49   0
  -5  -9 -11    2.60    1.50   0
  -5  -9 -10   -1.50    3.35   0
  -5  -9  -9   18.55    3.46   0
  -5  -8 -17    1.09    2.58   0
  -5  -8  -6    6.97    4.48   0
  -5  -7 -18    7.43    1.73   0
  -5  -7 -18    1.99    1.41   0
  -5  -7  -5   19.75    5.63   0
  -5  -6 -19   27.02    3.24   0
  -5  -5 -18   13.31    3.78   0
  -5  -5  -5  122.04    6.50   0
  -5  -4 -17    0.59    4.16   0
  -5  -4 -16   13.17    3.51   0
  -5  -4  -7   49.65    4.70   0
  -5  -3 -13   69.82    5.43   0
  -5  -3 -12   40.82    5.30   0
  -5  -3 -11   16.24    5.61   0
  -5  -3 -10   56.12    5.54   0
  -4  -8   3    5.28    5.67   0
  -4  -4 -26    8.08    3.93   0
  -4  -4   3   44.58    7.51   0
  -4  -3 -25   20.27    4.46   0
  -4  -3   2  303.82    7.89   0
  -4  -2   0    5.38    4.51   0
  -4  -1 -21   15.70    5.62   0
  -4  -1  -2  106.09    6.88   0
  -4   0 -17   86.04    7.54   0
  -4   0  -7    8.02    4.70   0
  -4   0  -6    0.34    6.55   0
  -3  -1   3  213.53    7.27   0
  -3   0 -24    4.21    6.97   0
  -2   1   0   30.62    6.92   0
  -2   2  -5  207.14    6.09   0
  -1   2  -5  321.66    9.50   0
  -5  -9  -8   -0.30    3.42   0
  -5  -8  -5    1.41    4.67   0
  -5  -7 -19    2.63    2.18   0
  -5  -7 -19    0.20    1.19   0
  -5  -7  -4   97.83    5.82   0
  -5  -6  -4    4.47    4.64   0
  -5  -5 -19   27.10    3.61   0
  -5  -5  -4  114.09    6.46   0
  -5  -4 -18   -0.72    4.59   0
  -5  -4  -5   18.26    5.86   0
  -5  -3 -15   41.11    5.67   0
  -5  -3  -9   69.73    4.02   0
  -5  -3  -8  147.10    5.66   0
  -4  -7   4    6.91    7.62   0
  -4  -6   4   22.78    7.12   0
  -4  -5   4   42.52    7.05   0
  -4  -2 -24    6.19    4.85   0
  -4  -2   1    5.40    6.34   0
  -4   0 -18   15.83    6.39   0
  -4   0  -5   11.48    6.69   0
  -3  -3   6  110.27    7.03   0
  -3   0   1   29.54    6.34   0
  -3   1 -21  191.54    7.21   0
  -3   2 -14   80.07    6.57   0
  -3   2 -13  423.78    7.98   0
  -3   2 -12   42.49    6.96   0
  -3   2 -11  152.94    6.98   0
  -3   2 -10   61.39    7.00   0
  -2  -1   5   19.50    7.67   0
  -2   0   3  435.18    9.09   0
  -2   2 -19  200.78    6.76   0
  -2   2  -4  103.03    7.44   0
  -5  -9  -7    0.65    3.48   0
  -5  -9  -7    0.39    1.91   0
  -5  -8  -4   18.29    4.92   0
  -5  -6 -20   11.16    3.10   0
  -5  -5 -20    0.43    2.92   0
  -5  -5  -3   98.12    6.29   0
  -5  -4 -19   12.53    3.75   0
  -5  -4  -4   66.81    5.89   0
  -5  -3 -16    0.46    3.66   0
  -5  -3  -7   89.69    4.95   0
  -5  -3  -6  135.21    6.37   0
  -4  -1  -1    1.45    6.70   0
  -4   0 -19   13.13    5.58   0
  -4   0  -4   67.77    6.92   0
  -3  -4   7   49.63    6.46   0
  -3   1  -2  149.80    5.66   0
  -3   2 -15   29.26    7.02   0
  -3   2  -9  482.42    6.68   0
  -3   2  -8   33.55    6.12   0
  -1   1   0  474.73    8.62   0
  -1   2 -19  151.02    8.59   0
  -5  -9  -6   -1.09    3.66   0
  -5  -6  -2   92.42    6.32   0
  -5  -3 -18   32.84    4.39   0
  -5  -3  -5   96.18    6.46   0
  -5  -2 -14   40.44    5.50   0
  -5  -2 -13    2.49    5.35   0
  -5  -2 -12   12.62    5.48   0
  -5  -2 -11   14.85    4.86   0
  -5  -2 -10  150.69    6.15   0
  -5  -2  -9   20.33    5.57   0
  -4  -9   3   -1.70    6.17   0
  -4  -8   4   16.46    6.50   0
  -4  -4   4  144.95    6.79   0
  -4  -3 -26   16.36    4.37   0
  -4  -3   3   23.86    6.33   0
  -4  -1   0   16.39    6.60   0
  -4   0  -3   70.25    6.81   0
  -4   1 -11   82.12    7.10   0
  -3  -1 -27  110.68    7.56   0
  -3   1 -22   94.95    7.81   0
  -3   1  -1 1147.04   10.02   0
  -3   2 -16  104.99    7.24   0
  -3   2  -7   78.15    6.49   0
  -2   1 -24  212.76    9.07   0
  -2   1   1  233.87    7.72   0
  -2   2 -20    9.50    6.66   0
  -2   2  -3   62.20    7.50   0
  -1  -1   5  448.45   11.10   0
  -1   0   3    2.77    8.04   0
  -5  -9  -5   -0.91    3.58   0
  -5  -8  -3   31.08    4.91   0
  -5  -7  -2   60.15    5.60   0
  -5  -5 -21    0.65    2.97   0
  -5  -4 -20    8.36    3.51   0
  -5  -3 -19    6.66    4.16   0
  -5  -2 -16    7.08    4.74   0
  -5  -2 -15   58.64    5.79   0
  -5  -2  -8   31.01    5.49   0
  -4  -6   5  130.73    6.84   0
  -4  -5   5  103.66    8.26   0
  -4  -2 -25    1.30    4.35   0
  -4  -2   2   26.86    5.58   0
  -4  -1 -23   99.47    6.05   0
  -4   0 -20    4.57    5.94   0
  -4   1 -15   23.86    6.87   0
  -4   1 -14   25.38    7.56   0
  -4   1 -13  165.54    6.14   0
  -4   1 -10   69.60    5.78   0
  -4   1  -9   15.66    6.29   0
  -4   1  -8   69.16    6.42   0
  -3   0 -25   36.82    5.91   0
  -3   0   2  160.58    5.33   0
  -3   2 -17  191.28    7.11   0
  -3   2  -6  242.32    5.53   0
  -2  -5   9  609.83   11.45   0
  -2  -3   8  226.91    8.07   0
  -2  -2   7  335.17    8.15   0
  -5  -6  -1   11.05    5.70   0
  -5  -5  -1    2.78    5.61   0
  -5  -4 -21   -0.43    2.82   0
  -5  -4  -2   11.89    6.19   0
  -5  -3  -3   31.13    6.07   0
  -5  -2 -17   34.28    4.96   0
  -5  -2  -6   52.95    5.38   0
  -4  -3   4   75.57    6.54   0
  -4  -1   1   -1.34    6.59   0
  -4   0  -2  117.68    7.14   0
  -4   1 -16   36.14    6.96   0
  -4   1  -7   34.53    6.40   0
  -3  -5   8   91.43    5.89   0
  -3  -3   7    7.15    5.86   0
  -3  -2   6  242.88    7.26   0
  -3   1   0   10.63    6.43   0
  -3   2 -18   62.37    6.64   0
  -3   2  -5  480.22    7.96   0
  -2   0   4    1.95    7.52   0
  -5  -7  -1    8.99    4.84   0
  -5  -4  -1   59.25    6.49   0
  -5  -3 -20   15.26    3.92   0
  -5  -2 -18   71.31    4.81   0
  -5  -2  -5   12.55    5.97   0
  -5  -1 -13  135.15    5.88   0
  -5  -1 -12   10.28    5.21   0
  -5  -1 -11   81.15    6.08   0
  -5  -1 -10  111.58    5.46   0
  -4  -4   5  108.50    7.41   0
  -4  -2   3   71.89    7.74   0
  -4  -1 -24    6.82    4.71   0
  -4   0  -1   29.00    6.43   0
  -4   1 -17  247.75    7.30   0
  -4   1  -6  341.45    6.14   0
  -4   1  -5    9.42    6.44   0
  -3  -1   5  191.76    6.97   0
  -3   1 -23    4.30    5.71   0
  -3   2 -19   23.11    7.34   0
  -3   2  -4   33.87    6.67   0
  -2   2 -21   79.72    7.45   0
  -2   3 -13  343.94    8.06   0
  -2   3 -12  155.52    7.03   0
  -2   3 -11  132.77    6.32   0
  -2   3 -10  109.56    6.75   0
  -2   3  -9  358.70    8.19   0
  -1   2  -3 3736.12   18.94   0
  -5  -6   0   74.16    5.94   0
  -5  -5   0   34.26    5.84   0
  -5  -4 -22    0.89    2.66   0
  -5  -3 -21    9.59    3.45   0
  -5  -3  -2   17.60    4.52   0
  -5  -2 -19   35.37    4.26   0
  -5  -1 -15   12.38    4.98   0
  -5  -1 -14   11.00    5.16   0
  -5  -1  -9   70.38    4.42   0
  -5  -1  -8  439.23    7.64   0
  -5  -1  -7   44.61    5.93   0
  -4  -2 -26   11.25    4.17   0
  -4  -1   2  100.86    6.68   0
  -4   0 -22   29.15    5.63   0
  -4   1 -18   20.71    6.12   0
  -3  -4   8   95.59    6.32   0
  -3   2  -3   48.28    6.60   0
  -2   1   2  106.56    5.35   0
  -2   3 -15   -0.24    7.50   0
  -2   3 -14   13.13    6.31   0
  -2   3  -8  223.67    7.41   0
  -1   1   1 1336.46   13.29   0
  -5  -7   0   20.20    5.08   0
  -5  -4   0   10.19    6.04   0
  -5  -3  -1  193.00    7.19   0
  -5  -2  -3    9.82    6.24   0
  -5  -1 -16    3.56    5.30   0
  -5  -1  -6   84.35    6.43   0
  -4  -6   6   14.67    5.89   0
  -4  -5   6  223.41    7.48   0
  -4  -3   5  119.07    7.20   0
  -4   0   0   81.45    6.52   0
  -4   1 -19   79.16    6.01   0
  -3   0 -26   13.97    5.39   0
  -3   1   1 1089.61    8.46   0
  -3   2 -20  175.20    6.98   0
  -2   2  -1  300.78    7.77   0
  -2   3  -7  845.64   10.16   0
  -1   2 -20   17.93    7.24   0
  -5  -6   1    7.65    5.62   0
  -5  -5   1   -1.53    5.64   0
  -5  -3 -22   21.50    3.24   0
  -5  -2 -20    2.67    3.84   0
  -5  -2  -2    1.92    7.04   0
  -5  -1 -17    2.12    4.67   0
  -5  -1  -5   21.17    5.40   0
  -4  -7   6    6.65    6.64   0
  -4  -4   6   76.14    6.88   0
  -4  -1 -25    2.38    4.21   0
  -4  -1   3   36.22    6.48   0
  -4   0 -23   17.14    4.88   0
  -4   1  -3   35.76    4.80   0
  -4   2 -12   84.55    7.26   0
  -4   2 -11   94.35    7.53   0
  -4   2 -10    3.43    6.56   0
  -3  -2   7   72.88    6.32   0
  -3   0   4   12.29    6.21   0
  -3   1 -24    8.85    6.40   0
  -3   2  -2   75.70    6.87   0
  -3   3 -12    9.12    6.01   0
  -3   3 -11  202.25    7.23   0
  -3   3 -10   26.19    6.36   0
  -2   1 -25   74.41    9.70   0
  -2   2 -22   15.43    7.78   0
  -2   3 -16   65.12    6.12   0
  -5  -7   1   12.24    5.07   0
  -5  -4   1   58.89    6.08   0
  -5  -3   0    2.00    5.16   0
  -5  -2 -21    7.84    3.65   0
  -5  -2  -1    2.67    6.21   0
  -5  -1 -18   10.33    4.98   0
  -5  -1  -4   40.83    6.01   0
  -5   0 -13   16.34    5.22   0
  -5   0 -12   60.02    5.77   0
  -5   0 -10   20.78    5.79   0
  -5   0  -9    6.25    5.00   0
  -4   0   1   28.12    4.66   0
  -4   1 -20   23.11    6.19   0
  -4   2 -14  175.21    7.61   0
  -4   2 -13   13.73    7.02   0
  -4   2  -9  130.21    7.32   0
  -4   2  -8   24.40    6.13   0
  -3  -3   8  202.40    7.14   0
  -3  -1   6  658.25    8.75   0
  -3   1   2  156.29    6.85   0
  -3   2 -21   23.78    6.96   0
  -3   3 -14   72.20    6.75   0
  -3   3  -9  281.74    7.49   0
  -2   3 -17   13.39    6.34   0
  -2   3  -5  134.02    7.60   0
  -1   2  -2 3155.82   17.47   0
  -5  -6   2   79.38    5.69   0
  -5  -5   2  180.05    6.80   0
  -5  -3   1  187.93    7.18   0
  -5  -1 -19    8.33    4.39   0
  -5  -1  -3  106.03    6.37   0
  -5   0 -15    7.87    5.62   0
  -5   0 -14    3.73    5.06   0
  -5   0  -7   34.02    5.85   0
  -4  -3   6  134.52    7.28   0
  -4  -2   5   -0.08    6.02   0
  -4   1 -21   14.10    5.23   0
  -4   1  -1    5.19    6.41   0
  -4   2 -16  141.39    7.08   0
  -4   2 -15   42.85    5.23   0
  -4   2  -7  126.11    4.98   0
  -3  -6   9   37.79    5.71   0
  -3  -5   9  100.32    6.11   0
  -3   2  -1  342.44    6.12   0
  -3   3 -15   31.26    6.24   0
  -3   3  -7    6.32    5.98   0
  -2  -2   8  866.26    9.91   0
  -2  -1   7   18.15    8.23   0
  -1   0   4    4.75    8.22   0
  -1   3 -12 1107.91   13.38   0
  -1   3 -11   67.71    7.41   0
  -1   3 -10   23.43    7.10   0
  -5  -4   2   11.54    6.08   0
  -5  -2 -22    1.65    3.08   0
  -5  -2   0  188.26    6.67   0
  -5  -1 -20   14.86    3.89   0
  -5  -1  -2    8.47    6.70   0
  -5   0 -16    1.37    4.64   0
  -5   0  -6   46.98    6.20   0
  -5   0  -5    5.93    5.83   0
  -4  -6   7   43.92    7.50   0
  -4  -5   7   20.46    5.96   0
  -4  -1   4  209.34    7.47   0
  -4   0   2  113.70    5.24   0
  -4   2 -17  120.40    6.73   0
  -4   2  -5    0.15    6.27   0
  -3  -4   9   46.58    6.45   0
  -3   1   3  214.97    6.76   0
  -3   2   0  334.73    7.64   0
  -3   3 -16   71.70    7.05   0
  -3   3  -6  114.50    4.75   0
  -3   3  -5  170.97    6.72   0
  -2  -3   9  361.00    9.02   0
  -2   3 -18   83.52    6.99   0
  -2   3  -4   70.47    7.33   0
  -1   3 -13  439.61    9.56   0
  -1   3  -9  369.75    8.58   0
  -5  -5   3  101.50    7.22   0
  -5  -3   2   19.07    6.00   0
  -5  -1  -1   28.94    6.47   0
  -5   0 -17    2.03    5.09   0
  -5   0  -4  108.12    6.29   0
  -4  -4   7  124.70    6.91   0
  -4   1 -22   21.89    6.30   0
  -4   1   0   29.83    6.56   0
  -4   2 -18    6.54    5.78   0
  -3  -2   8   34.69    6.15   0
  -3   2 -22   33.90    5.80   0
  -3   3 -17   96.65    6.70   0
  -1   1   2 2420.81   16.32   0
  -1   3 -14   36.37    6.53   0
  -1   3  -8   77.87    6.91   0
  -5  -6   3   46.67    5.69   0
  -5  -2   1    0.78    5.06   0
  -5  -1 -21   29.92    3.74   0
  -5   0  -3   64.67    5.68   0
  -5   1 -11   81.58    5.99   0
  -5   1 -10  120.56    6.42   0
  -4  -3   7    8.81    6.87   0
  -4  -2   6  265.65    8.18   0
  -4  -1   5   11.37    6.63   0
  -4   0   3   66.11    6.52   0
  -4   1   1    3.90    6.04   0
  -4   2  -3   63.18    6.56   0
  -3  -3   9  284.90    8.47   0
  -3  -1   7  128.89    6.75   0
  -3   3 -18    9.52    6.00   0
  -3   3  -4   65.60    4.52   0
  -2   0   6   -2.43    7.12   0
  -2   1   4   67.82    7.65   0
  -2   2 -23   -2.02    7.81   0
  -2   3  -3  109.12    7.26   0
  -1  -1   6  218.51    9.46   0
  -1   2  -1 2098.20   15.09   0
  -1   3  -7   94.01    8.42   0
  -6  -5 -12    1.90    2.46   0
  -6  -5 -11    0.11    2.35   0
  -6  -5 -11    0.40    1.39   0
  -6  -5 -10    0.39    2.82   0
  -6  -5  -9    0.33    2.89   0
  -6  -4 -12    0.53    2.54   0
  -6  -4 -11   -3.53    3.01   0
  -6  -4 -10   -2.17    3.16   0
  -6  -4  -9    0.33    3.13   0
  -5  -3   3   30.42    6.10   0
  -5  -2   2    7.48    6.74   0
  -5  -1   0   -1.74    6.38   0
  -5   0 -19    1.41    4.85   0
  -5   1 -14    9.18    5.30   0
  -5   1 -13  136.76    5.67   0
  -5   1 -12   10.65    4.06   0
  -5   1  -9   68.46    4.78   0
  -5   1  -8  449.41    7.28   0
  -5   1  -7   48.05    5.35   0
  -4   2 -19    2.73    5.91   0
  -4   2  -2   32.22    6.44   0
  -3   1   4  136.45    6.59   0
  -3   3  -3  174.26    6.84   0
  -1   3 -15  639.12   12.17   0
  -6  -5 -13   -0.48    1.24   0
  -6  -5  -8    0.58    1.64   0
  -6  -5  -8   -0.10    1.61   0
  -6  -5  -7    4.99    3.14   0
  -6  -4 -14    1.96    2.09   0
  -6  -4 -13    6.58    2.46   0
  -6  -4 -13    0.85    1.26   0
  -6  -4  -8    4.06    3.96   0
  -6  -4  -7    5.44    3.69   0
  -6  -3 -11    9.32    3.28   0
  -6  -3 -10   17.16    3.75   0
  -5  -7   3    1.34    5.41   0
  -5  -5   4  105.36    6.20   0
  -5  -4   4   66.81    7.36   0
  -5  -1   1   23.99    6.23   0
  -5   1 -15    8.03    5.20   0
  -4  -5   8    1.71    6.76   0
  -4   0   4   73.19    6.38   0
  -4   1 -23   82.81    6.49   0
  -4   1   2  108.99    6.39   0
  -4   3 -13    7.18    6.77   0
  -4   3 -12   52.24    7.68   0
  -4   3 -11  236.88    8.06   0
  -4   3 -10  174.32    7.52   0
  -4   3  -9   52.69    6.18   0
  -4   3  -8  107.60    7.03   0
  -3   2 -23    8.75    6.53   0
  -3   2   2   72.25    6.52   0
  -3   3 -19   19.85    6.00   0
  -2   2   2  899.79    9.38   0
  -2   3  -2   69.00    5.26   0
  -1  -3   8   76.75    9.79   0
  -6  -5  -6    4.35    3.54   0
  -6  -4  -6   23.53    4.14   0
  -6  -3 -13    3.80    2.77   0
  -6  -3 -12   12.86    3.14   0
  -6  -3  -8   29.62    4.14   0
  -6  -3  -7   15.60    3.76   0
  -5  -6   4    4.08    4.94   0
  -5  -2   3    9.77    6.15   0
  -5   0 -20   43.52    4.74   0
  -5   0  -1    0.81    5.98   0
  -5   1 -16    5.42    5.27   0
  -5   1  -5   26.68    4.50   0
  -5   1  -4   36.63    5.88   0
  -4  -6   8   29.89    6.61   0
  -4  -4   8   93.34    6.63   0
  -4   2  -1   11.81    4.55   0
  -4   3 -15  657.12    8.84   0
  -4   3 -14    7.13    6.25   0
  -4   3  -7    9.36    6.92   0
  -4   3  -6  130.24    6.48   0
  -3  -1   8   80.18    7.56   0
  -2  -5  10  318.03   11.20   0
  -2  -1   8  366.69    8.23   0
  -6  -5  -5    3.91    2.83   0
  -6  -5  -5    0.76    1.73   0
  -6  -3 -15    2.91    2.33   0
  -6  -3 -14    5.57    1.56   0
  -6  -3 -14    1.37    1.27   0
  -6  -3  -6   27.37    4.35   0
  -6  -2 -11    2.29    3.17   0
  -5  -3   4   76.93    6.35   0
  -5  -1   2    3.59    5.53   0
  -5   0   0   -3.65    6.05   0
  -5   1 -17    5.46    4.95   0
  -5   1  -3  104.58    6.16   0
  -4  -3   8   96.10    7.43   0
  -4   0   5   13.40    6.44   0
  -4   1   3   24.25    6.18   0
  -4   2   0    3.90    6.26   0
  -4   3 -16   20.24    6.05   0
  -4   3  -5  110.72    6.23   0
  -3  -4  10   35.67    6.76   0
  -3  -2   9  493.51    8.47   0
  -3   1   5  196.34    6.63   0
  -3   3 -20   83.31    7.72   0
  -3   3  -1  226.75    7.22   0
  -3   4 -12  138.09    7.18   0
  -3   4 -11  181.42    6.74   0
  -3   4 -10   30.65    6.16   0
  -3   4  -9   41.20    6.73   0
  -3   4  -8   94.32    6.48   0
  -2  -4  10  386.10    9.73   0
  -2  -2   9  274.83    7.31   0
  -2   1   5   16.61    7.45   0
  -2   3 -20   14.58    6.08   0
  -2   3  -1  230.78    5.80   0
  -2   4 -12   90.51    6.62   0
  -2   4 -11   48.66    5.94   0
  -2   4  -9  109.96    6.54   0
  -2   4  -8   57.34    7.94   0
  -1   3 -16  149.73    8.34   0
  -1   3  -5 1004.55   11.50   0
   0  -1   2  564.34   19.48   0
  -6  -5  -4   17.52    3.83   0
  -6  -4  -4   27.40    4.20   0
  -6  -3  -5    7.09    3.88   0
  -6  -2 -13   15.08    3.38   0
  -6  -2 -12    1.25    2.48   0
  -6  -2  -9   41.95    3.32   0
  -6  -2  -8   20.01    4.25   0
  -6  -2  -7   40.57    4.23   0
  -5  -5   5  115.92    6.89   0
  -5  -4   5    8.65    6.09   0
  -5   1 -18    6.83    4.69   0
  -5   1  -2    8.54    5.40   0
  -5   2 -11    8.56    5.42   0
  -5   2  -9   17.57    5.82   0
  -4   1 -24    3.48    5.53   0
  -4   3 -17   66.87    7.17   0
  -4   3  -4   70.95    6.21   0
  -3   0   7    2.73    6.05   0
  -3   2   3   43.55    6.38   0
  -3   3   0  156.72    7.18   0
  -3   4 -14  269.80    7.75   0
  -3   4 -13  149.92    6.57   0
  -3   4  -7   55.04    6.74   0
  -2   0   7  144.24    7.79   0
  -2   2   3   54.19    6.70   0
  -2   4 -14   96.35    7.57   0
  -2   4 -13  336.61    7.57   0
  -2   4  -7   38.26    7.08   0
  -1   0   5  144.53    8.82   0
  -6  -5  -3    0.42    3.26   0
  -6  -4  -3    4.06    3.97   0
  -6  -3  -4    8.83    4.39   0
  -6  -2 -15    0.53    2.47   0
  -6  -2 -14    6.72    1.68   0
  -6  -2 -14    2.94    1.52   0
  -6  -2  -6    1.01    3.79   0
  -6  -2  -5   43.78    4.06   0
  -5  -3   5   96.34    5.95   0
  -5  -2   4   31.49    4.79   0
  -5  -1   3   99.34    7.24   0
  -5   0   1    5.06    4.89   0
  -5   1 -19    7.27    3.95   0
  -5   2 -14   37.38    5.64   0
  -5   2 -13    7.53    5.29   0
  -5   2 -12   14.32    4.05   0
  -5   2  -8   26.86    5.61   0
  -5   2  -7  119.86    6.52   0
  -4  -2   8   30.95    6.24   0
  -4  -1   7   36.49    5.97   0
  -4   1   4  219.86    7.21   0
  -4   2   1   14.43    4.58   0
  -4   3  -3   22.20    6.26   0
  -3  -3  10   24.29    5.54   0
  -3   4 -15  154.47    6.88   0
  -3   4  -6  185.69    5.35   0
  -3   4  -5  262.24    7.04   0
  -2   3   0  234.97    7.44   0
  -2   4  -6  156.96    7.27   0
  -1   3  -4 2335.55   15.13   0
  -6  -4  -2   15.86    3.66   0
  -6  -3  -3   60.16    4.29   0
  -6  -2  -4    3.43    4.08   0
  -6  -1 -12    1.47    3.28   0
  -6  -1 -11   52.35    4.24   0
  -6  -1 -10   38.72    3.86   0
  -6  -1  -9   62.92    3.97   0
  -6  -1  -8   61.04    3.82   0
  -5  -6   5   43.84    5.60   0
  -5   0   2  176.26    6.90   0
  -5   1  -1   21.90    4.13   0
  -5   2 -15   53.17    5.46   0
  -5   2  -6   53.63    4.06   0
  -5   2  -5   16.38    5.43   0
  -4  -5   9    9.23    6.99   0
  -4  -4   9   11.03    5.79   0
  -4   0   6   -6.13    6.10   0
  -4   2 -22    1.23    5.69   0
  -4   2   2   28.49    6.27   0
  -4   3 -18   52.22    5.97   0
  -4   3  -2  308.26    7.12   0
  -3   1   6  674.15    8.34   0
  -3   2 -24    2.32    6.37   0
  -3   2   4   30.07    6.11   0
  -3   3 -21   15.23    6.97   0
  -3   4 -16  181.58    7.25   0
  -3   4  -4   12.94    6.28   0
  -2   4 -15   91.95    5.88   0
  -2   4  -5  317.24    8.24   0
  -6  -5  -2   13.52    3.20   0
  -6  -3  -2   37.24    4.35   0
  -6  -2 -16   -0.01    1.33   0
  -6  -2 -16    0.83    1.32   0
  -6  -2  -3    3.16    3.84   0
  -6  -1 -14   24.41    3.06   0
  -6  -1 -13    3.92    3.05   0
  -6  -1  -7   19.73    3.30   0
  -6  -1  -6   34.32    4.46   0
  -5  -4   6   31.63    5.61   0
  -5  -2   5   22.62    6.37   0
  -5  -1   4   35.53    6.88   0
  -5   1 -20    9.61    3.77   0
  -5   1   0   -1.16    5.67   0
  -5   2 -16   11.75    5.34   0
  -5   2  -4   23.82    5.73   0
  -4  -3   9   55.45    6.31   0
  -4   3 -19   54.65    6.75   0
  -4   3  -1   21.52    6.21   0
  -3  -1   9  106.26    6.49   0
  -3   0   8   69.08    6.37   0
  -3   4  -3   35.36    6.24   0
  -2   1   6 1178.15   10.54   0
  -2   3 -21   46.86    7.20   0
  -2   3   1  225.76    7.54   0
  -2   4 -16  153.55    7.67   0
  -1   2   1 2190.58   15.05   0
  -6  -5  -1   -0.49    3.04   0
  -6  -4  -1    7.34    3.77   0
  -6  -3  -1    9.58    3.96   0
  -6  -2  -2   -1.05    3.86   0
  -6  -1 -15   18.20    3.05   0
  -5  -5   6   50.47    5.55   0
  -5   0   3   66.62    6.09   0
  -5   1   1   30.79    6.00   0
  -5   2 -17   39.35    4.80   0
  -5   2  -3   11.67    6.19   0
  -4  -1   8   77.98    7.47   0
  -4   1   5   15.03    4.18   0
  -4   2   3   72.34    6.27   0
  -4   4 -13   60.05    6.91   0
  -4   4 -12   21.96    6.44   0
  -4   4 -11  311.72    7.89   0
  -4   4 -10  113.04    7.03   0
  -4   4  -9   14.05    6.35   0
  -4   4  -8   98.44    7.21   0
  -3  -2  10   65.25    6.21   0
  -3   4 -17    5.99    6.06   0
  -2  -1   9  130.09    7.02   0
  -1   3 -17  441.33   13.73   0
  -1   3  -3 1613.71   12.98   0
   0  -2   3  539.45   12.99   0
  -6  -1 -16    8.07    2.61   0
  -6  -1  -4   73.55    3.65   0
  -6  -1  -3   16.21    4.37   0
  -6   0 -11   15.02    3.43   0
  -6   0 -10    1.60    3.77   0
  -6   0  -9   32.06    4.09   0
  -6   0  -8   -0.99    3.61   0
  -5  -2   6   52.05    6.02   0
  -5  -1   5   20.24    5.78   0
  -4  -2   9  133.91    6.89   0
  -4   0   7    0.94    5.45   0
  -4   4 -14  104.97    6.68   0
  -4   4  -6   81.05    7.04   0
  -4   4  -5  108.14    7.29   0
  -3   1   7  128.37    6.33   0
  -3   2   5  481.80    7.55   0
  -3   3 -22  111.95    8.65   0
  -3   4  -2    2.10    4.53   0
  -2   0   8   15.46    7.06   0
  -2   4  -3  166.63    7.44   0
   0   1  -3  242.45   18.36   0
  -6  -5   0   -0.63    2.99   0
  -6  -4   0   21.81    3.97   0
  -6  -3   0   28.57    4.33   0
  -6  -2  -1   16.96    4.21   0
  -6   0 -12    5.95    2.71   0
  -6   0  -7   26.86    3.23   0
  -5   0   4  103.76    7.46   0
  -5   1   2    5.03    6.25   0
  -5   2 -18   64.64    4.57   0
  -5   2  -1   -0.84    5.56   0
  -5   3 -12   46.49    5.22   0
  -5   3 -11   20.85    5.08   0
  -5   3 -10   46.02    5.38   0
  -5   3  -8  153.44    6.28   0
  -5   3  -7   87.35    6.21   0
  -4   2   4   76.62    6.50   0
  -4   3 -20   49.66    5.41   0
  -4   3   1   22.27    6.13   0
  -4   4 -15  172.43    6.76   0
  -4   4  -4  147.52    7.15   0
  -3   4  -1  108.23    6.75   0
  -2  -2  10  143.81    7.43   0
  -2   3   2   73.09    5.22   0
  -2   4  -2  258.86    7.22   0
  -1  -1   7  148.43    8.73   0
  -1   1   4 1193.54   11.02   0
  -1   3  -2 2818.16   15.72   0
  -6  -2   0    0.12    4.10   0
  -6  -1  -2   82.10    3.99   0
  -6   0  -5   -0.14    3.22   0
  -6   0  -4   21.52    3.96   0
  -5  -4   7   48.11    5.57   0
  -5  -3   7   86.93    6.47   0
  -5   2 -19   27.90    4.84   0
  -5   2   0  188.32    6.01   0
  -5   3 -14   12.98    5.05   0
  -5   3 -13   72.42    6.04   0
  -5   3  -6  123.74    4.91   0
  -5   3  -5   94.55    5.80   0
  -4  -4  10  111.90    6.39   0
  -4  -3  10  160.59    7.71   0
  -4   0   8   -4.89    5.85   0
  -4   4 -16   52.83    5.51   0
  -4   4  -3   40.89    5.96   0
  -3  -3  11  209.26    7.99   0
  -3  -1  10   93.10    6.12   0
  -3   0   9   71.62    6.53   0
  -3   2   6  262.69    6.77   0
  -2   1   7   21.01    7.22   0
  -2   2   5  198.20    5.65   0
  -1   2   2 2871.06   15.60   0
  -6  -3   1   11.75    4.05   0
  -6  -1  -1    5.99    4.54   0
  -6   0 -15    1.75    2.23   0
  -6   0 -15    0.45    1.42   0
  -6   0  -3   22.66    4.41   0
  -5  -2   7  114.67    6.40   0
  -5  -1   6   76.07    6.33   0
  -5   0   5   10.03    6.64   0
  -5   1   3   99.21    5.26   0
  -5   2   1   -1.75    5.60   0
  -5   3 -15   42.56    4.88   0
  -5   3  -4   84.35    5.28   0
  -4   2   5    6.26    6.10   0
  -4   4 -17   80.53    6.85   0
  -4   4  -2   26.51    5.88   0
  -3   1   8   76.99    6.15   0
  -3   3   4   68.04    6.47   0
  -3   4 -19    9.49    5.96   0
  -3   4   0   18.76    4.66   0
  -3   5 -12   -3.46    6.22   0
  -3   5 -11  189.84    7.68   0
  -3   5 -10   21.15    7.17   0
  -3   5  -9  107.60    6.39   0
  -3   5  -8   97.65    6.70   0
  -3   5  -7   21.74    6.41   0
  -2   3   3  111.48    7.17   0
  -2   4  -1  438.41    7.88   0
  -1   0   6 1752.77   14.87   0
  -6  -2   1    9.47    4.24   0
  -6  -1   0   11.55    5.12   0
  -6   0 -16   -0.51    2.80   0
  -6   0  -2   22.85    4.16   0
  -6   1 -12   -0.73    3.36   0
  -6   1 -11    0.51    4.09   0
  -6   1 -10   25.54    4.02   0
  -6   1  -9   53.66    4.18   0
  -6   1  -8   31.53    4.46   0
  -6   1  -7    6.51    4.27   0
  -5   1   4   30.60    5.93   0
  -5   3 -16   -0.97    4.34   0
  -5   3  -3   34.65    4.11   0
  -4  -2  10   -1.80    6.11   0
  -4   1   7   34.53    5.47   0
  -4   3   3   17.38    6.05   0
  -4   4  -1   88.85    6.24   0
  -3  -2  11  154.52    6.51   0
  -3   5 -13  158.24    7.26   0
  -3   5  -6    1.50    6.24   0
  -3   5  -5  161.87    6.52   0
  -1   3  -1 1592.95   13.09   0
  -6   1 -13    1.35    3.15   0
  -5  -4   8   20.32    6.05   0
  -5  -3   8  155.92    7.42   0
  -5  -1   7   45.45    6.02   0
  -5   0   6   49.65    6.41   0
  -5   2 -20    1.04    4.08   0
  -5   2   2    8.09    5.72   0
  -5   3  -2   14.05    4.23   0
  -4   0   9    6.94    6.57   0
  -4   4   0    0.09    5.87   0
  -3   2   7   71.86    6.07   0
  -3   5 -14   33.52    6.38   0
  -3   5  -4   32.94    6.17   0
  -2   0   9  386.32    8.01   0
  -2   2   6  406.09    7.90   0
  -2   4   0   41.68    6.28   0
  -2   5  -9  621.53    9.76   0
   0  -3   3    2.83    4.86   0
  -6  -2   2    4.06    4.54   0
  -6  -1   1    8.68    4.37   0
  -6   1 -14   23.12    3.45   0
  -6   1  -3   16.53    3.96   0
  -5  -2   8   30.64    5.72   0
  -5   1   5   24.84    5.40   0
  -5   3 -17   53.19    4.51   0
  -5   3  -1  185.42    5.28   0
  -4  -1  10   75.44    6.88   0
  -4   1   8   74.39    6.49   0
  -4   3   4   76.38    6.18   0
  -4   5 -11   76.50    6.54   0
  -4   5 -10  191.96    6.70   0
  -4   5  -9    8.02    6.84   0
  -4   5  -8   10.48    6.79   0
  -4   5  -7   16.33    6.49   0
  -3   0  10   -1.03    5.90   0
  -3   1   9   97.94    6.56   0
  -3   3   5  179.30    6.85   0
  -3   4 -20   19.51    6.96   0
  -3   5 -15  236.83    7.37   0
  -3   5  -3   62.12    6.62   0
  -2   1   8  364.90    8.20   0
  -2   3   4   69.90    6.57   0
  -2   5 -11   25.06    6.06   0
  -2   5 -10  339.81    7.89   0
  -2   5  -8   27.98    6.07   0
  -2   5  -7 1174.79   10.18   0
  -2   5  -6  254.55    7.50   0
  -1   1   5  438.11    9.42   0
  -1   4 -10  419.54    9.15   0
  -1   4  -9   80.05    6.81   0
  -1   4  -8 1238.57   12.74   0
  -6   0   0    4.80    3.36   0
  -6   1 -15    9.69    3.23   0
  -6   1  -2   80.39    4.35   0
  -5  -5   8    1.46    5.48   0
  -5   2   3   13.18    4.49   0
  -5   3 -18   26.95    4.78   0
  -5   3   0    5.48    4.08   0
  -5   4 -12   74.53    5.86   0
  -5   4 -10   17.57    4.29   0
  -5   4  -9    3.44    3.81   0
  -5   4  -8   20.64    3.79   0
  -5   4  -7   53.04    5.37   0
  -5   4  -6   35.14    6.03   0
  -4  -3  11  228.09    7.27   0
  -4   4 -19   22.68    6.05   0
  -4   4   1   90.98    4.53   0
  -4   5 -13  183.77    6.45   0
  -4   5 -12   42.38    5.98   0
  -4   5  -6  216.34    5.93   0
  -4   5  -5  101.06    6.60   0
  -3   5  -2   31.98    6.49   0
  -2  -3  11  137.89    7.11   0
  -2   4   1  423.74    7.64   0
  -2   5 -12  112.56    6.59   0
  -2   5  -5 1049.44    9.66   0
  -1   2   3 3801.31   16.92   0
  -1   3   0  131.67    9.08   0
  -1   4 -11  321.22    8.78   0
  -1   4  -7 1590.89   12.61   0
  -6  -2   3    8.07    4.21   0
  -6   0   1   -1.40    4.06   0
  -6   1  -1   11.41    4.05   0
  -6   2 -11    5.65    3.35   0
  -6   2  -9   39.83    3.98   0
  -6   2  -8   20.49    3.63   0
  -6   2  -7   40.23    4.18   0
  -6   2  -6   -0.15    3.72   0
  -5  -1   8  473.89    7.64   0
  -5   0   7   30.76    6.02   0
  -5   1   6   85.77    6.67   0
  -5   2   4   30.98    6.19   0
  -5   3   1  179.56    5.80   0
  -5   4 -13   72.21    5.77   0
  -5   4  -5   10.69    4.17   0
  -5   4  -4   69.98    6.15   0
  -4  -2  11  101.40    6.29   0
  -4   3   5  110.75    6.07   0
  -4   4   2   19.68    6.24   0
  -4   5 -14  119.29    6.19   0
  -4   5  -4   47.79    5.23   0
  -4   5  -3  249.71    7.06   0
  -3   2   8   32.26    6.21   0
  -3   3   6  104.46    6.32   0
  -3   5  -1  407.83    7.62   0
  -2  -4  11   42.72    7.27   0
  -2   2   7  351.35    7.84   0
  -2   4 -19   85.92    7.71   0
  -2   5 -13   21.39    5.35   0
  -1   4 -12 1558.55   15.88   0
  -6  -1   3   18.53    4.53   0
  -6   2 -12    3.07    3.57   0
  -6   2  -5   44.17    3.98   0
  -6   2  -4    0.37    3.78   0
  -5  -3   9   63.14    5.76   0
  -5   3   2   10.41    4.90   0
  -5   4 -14   15.61    4.51   0
  -5   4  -3   21.20    5.27   0
  -4   0  10   41.45    6.62   0
  -4   1   9   15.39    6.73   0
  -4   5  -2  111.92    6.91   0
  -3  -3  12    9.94    5.27   0
  -3  -2  12   44.98    6.51   0
  -2   3   5  129.89    6.68   0
  -2   4   2  263.08    7.31   0
  -2   5 -14   38.51    6.48   0
  -2   5  -3  428.76    7.53   0
  -1   4  -5 1334.28   11.68   0
  -6  -2   4    3.79    4.03   0
  -6   0   2   20.01    3.45   0
  -6   2 -13    4.48    2.68   0
  -6   2 -13   -0.16    1.54   0
  -5  -4   9    0.28    5.07   0
  -5  -2   9   13.70    5.84   0
  -5   0   8    8.64    5.37   0
  -5   2   5   19.96    5.89   0
  -5   3 -19    3.36    4.15   0
  -5   4 -15   26.45    4.70   0
  -5   4  -2    7.92    3.59   0
  -4  -1  11   86.17    6.55   0
  -4   3   6  127.69    6.29   0
  -4   4   3   43.25    5.03   0
  -4   5  -1  281.67    6.96   0
  -3   0  11  231.32    6.85   0
  -3   1  10   94.97    6.07   0
  -3   4 -21   17.93    6.98   0
  -3   5 -17  144.96    7.12   0
  -2   0  10   42.49    6.79   0
  -2   1   9  139.82    7.00   0
  -2   5  -2  390.72    7.38   0
  -1   0   7 2358.12   16.91   0
  -1   3   1 1563.18   12.33   0
  -1   4  -4  344.37    8.41   0
  -6  -1   4   75.29    5.18   0
  -6   0   3   23.92    4.03   0
  -6   1   1    6.65    4.28   0
  -6   2 -14    6.79    2.40   0
  -6   2 -14    0.87    1.44   0
  -5  -1   9   71.05    6.23   0
  -5   1   7   46.19    6.35   0
  -5   3   3   29.13    5.53   0
  -5   4 -16    6.02    4.37   0
  -5   4  -1   59.92    4.05   0
  -4   4   4  151.62    6.78   0
  -4   5 -16  201.83    6.78   0
  -4   5   0    4.97    6.32   0
  -3  -1  12   26.09    6.51   0
  -3   2   9  467.36    7.40   0
  -3   3   7    9.81    4.01   0
  -2   4   3  169.98    7.01   0
  -2   5 -15   69.18    6.68   0
  -1   4 -13   44.36    6.29   0
  -6   1   2   74.88    4.54   0
  -6   2  -1   11.57    3.85   0
  -5   2   6   56.27    6.04   0
  -5   3   4   82.13    5.80   0
  -5   4   0   13.15    4.10   0
  -4  -3  12   59.60    7.34   0
  -4  -2  12   86.23    7.20   0
  -4   0  11   26.27    6.44   0
  -4   1  10   75.36    6.64   0
  -4   3   7    7.24    6.58   0
  -4   5 -17   23.71    5.84   0
  -4   5   1  297.98    7.13   0
  -3   5 -18  200.21    8.54   0
  -3   6 -11   -1.03    6.45   0
  -3   6 -10  109.91    6.95   0
  -3   6  -9   43.93    7.20   0
  -3   6  -8   57.85    6.39   0
  -3   6  -7   40.32    6.13   0
  -3   6  -6   47.08    6.72   0
  -3   6  -5  100.78    6.62   0
  -2   2   8  871.34    9.44   0
  -2   3   6  307.02    7.09   0
  -2   5  -1  102.19    6.21   0
  -1   1   6  236.08    8.17   0
  -1   4  -3 1435.47   12.17   0
  -6  -1   5   57.11    4.43   0
  -6   0   4   24.05    4.27   0
  -6   2   0    1.27    4.11   0
  -6   3 -10   18.82    3.45   0
  -6   3  -9    8.46    3.65   0
  -6   3  -7   12.30    3.77   0
  -6   3  -5    7.96    3.86   0
  -5  -3  10   46.38    6.31   0
  -5  -2  10  142.55    6.47   0
  -5   0   9   -1.42    5.94   0
  -5   4 -17    3.10    3.92   0
  -5   4   1   58.04    5.19   0
  -5   5 -11    0.82    4.74   0
  -5   5 -10   34.01    5.25   0
  -5   5  -8    9.96    3.99   0
  -5   5  -7   18.23    5.00   0
  -5   5  -6   51.81    4.91   0
  -5   5  -5  129.18    5.53   0
  -4   2   9  121.63    6.86   0
  -4   4   5  106.73    6.73   0
  -4   6  -9   34.20    5.90   0
  -4   6  -8   29.17    6.43   0
  -4   6  -7   38.55    6.33   0
  -4   6  -6   12.60    6.62   0
  -3   3   8  201.89    6.40   0
  -3   6 -12   17.47    6.64   0
  -3   6  -4  234.68    7.21   0
  -2   4   4  373.17    7.75   0
  -2   5 -16    3.06    6.25   0
  -2   5   0  133.35    6.44   0
  -6   1   3   19.50    4.38   0
  -6   2   1   13.92    3.90   0
  -6   3 -12   11.89    2.77   0
  -6   3 -11    7.84    1.69   0
  -6   3  -3   54.01    3.96   0
  -5  -1  10  108.48    6.21   0
  -5   2   7  122.53    6.22   0
  -5   4   2   10.80    5.27   0
  -5   5 -12   22.30    4.68   0
  -5   5  -3   95.76    5.62   0
  -4  -1  12   40.18    6.04   0
  -4   5   2  118.78    6.48   0
  -4   6 -11   89.56    6.10   0
  -4   6 -10   -0.34    5.80   0
  -4   6  -5  135.12    6.73   0
  -4   6  -4   28.69    6.27   0
  -3   0  12   20.24    5.41   0
  -3   1  11   91.42    6.41   0
  -3   2  10   62.49    6.01   0
  -3   6 -13  124.39    7.02   0
  -3   6  -3  141.59    6.50   0
  -1   4 -14   32.81    6.74   0
  -1   4  -2  222.29    8.29   0
  -6  -2   6    0.05    3.54   0
  -6   0   5   -3.46    4.10   0
  -6   3 -13    2.56    2.56   0
  -6   3  -2   30.38    4.01   0
  -5   4   3   17.49    4.84   0
  -5   5 -13   36.31    4.73   0
  -5   5  -2  182.97    6.11   0
  -4   1  11   90.05    6.99   0
  -4   3   8   95.79    5.32   0
  -4   4   6   76.59    5.84   0
  -4   5 -18   28.97    5.23   0
  -4   5   3  251.31    6.70   0
  -4   6 -12   41.86    5.70   0
  -4   6  -3    2.96    5.99   0
  -3   6 -14   11.26    6.95   0
  -3   6  -2   30.62    4.46   0
  -2   1  10  598.58    8.85   0
  -2   3   7  820.01    8.79   0
  -2   5   1  101.12    6.16   0
  -1   2   5  297.69    9.57   0
  -1   4  -1  222.36    8.37   0
  -6  -1   6   31.43    4.23   0
  -6   1   4   77.45    4.69   0
  -6   3  -1   14.49    4.01   0
  -5   0  10   20.83    5.20   0
  -5   1   9   68.26    5.86   0
  -5   2   8   34.45    5.98   0
  -5   3   6  131.06    6.34   0
  -5   5 -14   17.07    4.40   0
  -5   5  -1    0.23    4.73   0
  -4   0  12    8.02    6.21   0
  -4   6 -13   77.70    6.36   0
  -4   6  -2   75.74    5.10   0
  -4   6  -1   95.38    6.15   0
  -3  -2  13  424.78    8.12   0
  -3   3   9  274.57    7.13   0
  -3   4   7   57.47    6.01   0
  -3   5 -19    5.00    6.46   0
  -3   6  -1    4.52    4.31   0
  -2   2   9  284.04    7.75   0
  -2   4   5  328.07    7.55   0
  -2   6  -9  186.66    8.29   0
  -2   6  -8  496.97    7.96   0
  -2   6  -7  649.83    8.38   0
  -2   6  -6  167.57    6.63   0
  -1   3   3 1587.54   11.73   0
  -6   2   3    0.82    3.98   0
  -5  -2  11   12.54    6.01   0
  -5   4   4   64.97    5.62   0
  -5   5 -15    2.42    4.39   0
  -5   5   0   39.49    4.51   0
  -4  -2  13   18.50    6.38   0
  -4   3   9   52.49    6.66   0
  -4   5   4   49.18    6.11   0
  -4   6 -14    3.31    4.96   0
  -4   6   0    3.01    5.96   0
  -3  -1  13   79.43    5.70   0
  -3   1  12   23.55    5.91   0
  -3   6 -15  105.85    6.44   0
  -3   6   0    7.54    4.41   0
  -2   5   2  390.20    5.94   0
  -2   6 -10  415.18    7.71   0
  -2   6  -5   75.84    6.46   0
  -2   6  -4   80.03    6.06   0
  -1   1   7  157.81    7.65   0
   0   1 -12   22.30    5.10   0
  -6   1   5   60.81    4.58   0
  -6   3   1   10.18    3.97   0
  -6   4  -9    2.28    3.11   0
  -6   4  -8   27.28    3.61   0
  -6   4  -7    5.34    3.55   0
  -6   4  -6   23.60    3.46   0
  -6   4  -5   23.23    3.63   0
  -5  -3  11   15.95    5.91   0
  -5  -1  11   80.11    5.60   0
  -5   1  10  116.59    6.15   0
  -5   3   7   97.15    5.90   0
  -5   5   1   -0.35    4.70   0
  -4  -1  13  167.87    6.58   0
  -4   1  12   43.79    6.23   0
  -4   2  11   96.76    6.77   0
  -4   5   5  107.53    6.26   0
  -4   6 -15   30.07    5.74   0
  -3   2  11  161.86    5.10   0
  -3   4   8   98.25    6.35   0
  -3   6   1    0.85    5.89   0
  -2   3   8  231.54    6.86   0
  -2   4   6  154.27    6.87   0
  -2   5   3  457.82    7.57   0
  -2   6 -11  253.56    6.98   0
  -1   0   8 1567.45   13.46   0
  -1   4   0  537.99    7.53   0
  -6  -1   7   13.77    4.25   0
  -6   2   4    3.30    3.93   0
  -6   4 -11    9.11    2.89   0
  -6   4 -10    6.74    2.59   0
  -6   4  -4   25.91    2.98   0
  -6   4  -3    0.45    3.73   0
  -5   2   9   21.65    5.39   0
  -5   4   5   12.56    3.99   0
  -5   5 -16   -1.46    4.24   0
  -5   5   2  180.65    6.15   0
  -5   6  -8    9.98    5.18   0
  -5   6  -7   12.02    4.58   0
  -5   6  -6   20.66    5.24   0
  -4   3  10  166.75    7.25   0
  -4   4   8   99.86    6.74   0
  -4   6   1   94.64    4.53   0
  -3   0  13   31.34    6.01   0
  -3   3  10   28.57    5.86   0
  -3   6 -16  157.76    8.02   0
  -3   6   2   39.02    6.23   0
  -2  -3  12  151.54    7.87   0
  -2  -1  12  493.04    8.08   0
  -2   1  11  893.63    9.19   0
  -2   2  10  148.66    7.23   0
  -2   6  -2  157.96    6.46   0
  -6   0   7   28.24    4.08   0
  -6   1   6   29.06    3.96   0
  -6   4  -2   12.51    3.25   0
  -5   3   8  149.96    5.91   0
  -5   4   6   22.03    5.52   0
  -5   5   3   95.43    4.90   0
  -5   6 -10   34.57    4.40   0
  -5   6  -3   47.28    5.00   0
  -4   0  13   25.75    6.04   0
  -4   5   6  224.52    6.87   0
  -4   6 -16    2.25    5.64   0
  -4   6   2   70.86    4.73   0
  -3   7  -7  244.65    7.86   0
  -3   7  -6    1.61    5.89   0
  -3   7  -5    4.41    6.11   0
  -2   6 -13   86.96    6.79   0
  -2   6  -1   77.59    6.22   0
  -1   4 -15  171.74   11.28   0
  -1   4   1  213.68    6.48   0
   0  -2   1  624.83   11.72   0
  -6   2   5   47.18    4.28   0
  -6   3   3   57.87    4.48   0
  -6   4  -1    6.19    2.64   0
  -5   1  11   80.75    5.34   0
  -5   2  10  156.12    6.06   0
  -5   6 -12    7.27    4.97   0
  -5   6 -11   26.15    4.50   0
  -5   6  -2   82.03    5.16   0
  -4   2  12   88.18    6.55   0
  -4   4   9   10.83    6.27   0
  -4   6   3    8.81    5.80   0
  -4   7  -9    7.82    5.59   0
  -4   7  -8   96.36    5.85   0
  -4   7  -7   52.36    5.84   0
  -4   7  -6    6.36    5.92   0
  -4   7  -5    4.52    6.24   0
  -4   7  -4    4.43    6.17   0
  -3   1  13   78.49    6.27   0
  -3   2  12   47.40    5.97   0
  -3   4   9   45.62    6.24   0
  -3   7 -10   51.05    6.44   0
  -3   7  -9   61.98    7.06   0
  -3   7  -4   47.68    6.52   0
  -3   7  -3  109.76    6.91   0
  -2   0  12 1647.09   12.31   0
  -2   3   9  367.33    6.98   0
  -2   4   7   35.22    6.08   0
  -2   6   0  160.61    6.31   0
  -1   5  -8  158.81    6.72   0
  -1   5  -7  199.03    6.64   0
  -1   5  -5 1621.17   12.21   0
   0   1 -11   -0.09    4.52   0
  -6   4   0   20.97    2.71   0
  -5  -2  12   11.77    4.80   0
  -5  -1  12   10.84    4.94   0
  -5   3   9   71.61    5.56   0
  -5   5   4  115.34    3.90   0
  -5   6  -1   12.82    3.52   0
  -5   6   0   74.39    5.23   0
  -4   1  13  165.59    7.43   0
  -4   3  11  236.98    7.78   0
  -4   5   7   21.98    5.71   0
  -4   6   4   21.40    5.82   0
  -4   7 -11   -1.80    5.21   0
  -4   7 -10   69.64    5.63   0
  -4   7  -2  106.04    6.35   0
  -3  -1  14   94.04    6.74   0
  -3   3  11  207.22    6.86   0
  -3   5   7   18.05    4.61   0
  -3   6 -17  105.68    7.47   0
  -3   7 -11   33.92    5.95   0
  -3   7  -2    7.35    6.14   0
  -2   5   5 1128.91    9.40   0
  -2   6   1   74.05    6.34   0
  -1   4   2  221.12    7.41   0
  -1   5  -9  210.77    6.82   0
  -6   2   6    2.47    3.84   0
  -6   3   4    6.24    2.95   0
  -6   4   1    4.25    3.14   0
  -5   0  12   63.81    5.32   0
  -5   5   5  127.06    5.47   0
  -5   6 -13    9.59    4.04   0
  -5   6   1   10.34    4.78   0
  -4  -2  14  175.67    8.14   0
  -4  -1  14   27.94    5.99   0
  -4   7 -12   10.15    6.00   0
  -4   7  -1  448.80    7.50   0
  -3   4  10   35.70    6.25   0
  -3   7 -12   79.05    6.29   0
  -3   7  -1   62.41    4.32   0
  -2   2  11  114.58    6.63   0
  -2   4   8   53.22    5.97   0
  -2   6 -14   79.79    6.54   0
  -1  -2   9  803.67   16.50   0
  -1   1   8   87.06    7.33   0
  -1   2   7  935.39   10.63   0
  -1   3   5  968.14    8.84   0
  -1   5 -10  401.58    8.85   0
  -1   5  -3   28.47    7.03   0
  -6   3   5    9.59    3.95   0
  -6   4   2   14.56    3.80   0
  -6   5  -8    1.29    3.10   0
  -6   5  -7    2.31    2.56   0
  -6   5  -7   -1.24    1.53   0
  -6   5  -6    5.36    2.51   0
  -6   5  -5    6.78    3.14   0
  -6   5  -3    8.21    3.07   0
  -5   2  11   12.82    4.81   0
  -5   4   8   22.73    5.36   0
  -4   0  14   41.46    6.50   0
  -4   4  10  113.91    5.38   0
  -4   5   8    1.06    5.93   0
  -4   6   5  124.27    6.25   0
  -4   7   0   42.22    5.98   0
  -3   2  13  447.00    7.48   0
  -3   5   8  101.49    4.76   0
  -3   7 -13   44.43    6.76   0
  -3   7   0  294.30    5.77   0
  -2   3  10  108.65    6.37   0
  -2   6   2  165.84    6.34   0
  -1   4   3 1352.01   10.57   0
  -1   5  -2  235.44    7.74   0
   0   1 -10  182.71    8.52   0
  -6   1   8   60.61    4.22   0
  -6   2   7   38.49    4.01   0
  -6   4   3    3.31    3.53   0
  -6   5  -2   34.75    3.85   0
  -5   1  12   12.46    5.31   0
  -5   3  10   43.28    5.35   0
  -5   5   6   56.23    4.89   0
  -5   6   3   47.86    5.01   0
  -4   2  13   20.19    6.82   0
  -4   3  12   66.24    6.78   0
  -4   6   6    8.31    5.64   0
  -4   7 -13   19.90    5.11   0
  -4   7   1  471.65    6.32   0
  -3  -3  14   71.96    6.37   0
  -3   1  14   99.33    7.45   0
  -3   3  12    9.21    5.84   0
  -3   6   6   44.30    6.26   0
  -3   7   1   65.75    4.58   0
  -2  -1  13   37.87    6.55   0
  -2   6   3  484.78    7.56   0
  -1   0   9   27.92    6.56   0
  -1   5 -11  106.38    6.95   0
  -1   5  -1  102.96    7.05   0
   0  -2   0  388.98    9.04   0
  -6   5  -1   -0.98    2.64   0
  -6   5   0    0.53    2.91   0
  -5   4   9    2.89    4.90   0
  -5   5   7   10.72    4.64   0
  -5   7  -8   55.46    4.63   0
  -5   7  -7   19.19    4.90   0
  -5   7  -6    2.71    4.64   0
  -5   7  -5   13.55    4.53   0
  -5   7  -4  104.90    5.30   0
  -4   1  14   32.31    6.21   0
  -4   4  11  298.74    7.46   0
  -4   5   9   15.89    6.00   0
  -4   7 -14   36.54    5.72   0
  -4   7   2  110.97    4.76   0
  -3   4  11  171.85    6.51   0
  -3   5   9  113.60    6.25   0
  -3   7   2    2.02    4.35   0
  -2   0  13   99.69    7.24   0
  -2   6 -15   21.51    6.21   0
  -2   7  -8   83.07    6.46   0
  -2   7  -7  101.98    6.19   0
  -2   7  -6   80.25    5.99   0
  -2   7  -4   26.99    5.70   0
  -2   7  -3   12.31    6.07   0
  -1   3   6  508.24    8.51   0
  -1   5   0  491.02    8.47   0
  -6   2   8   20.24    3.53   0
  -6   4   4   27.32    3.06   0
  -6   5   1    1.31    2.87   0
  -5   0  13   14.22    5.30   0
  -5   2  12   10.38    5.15   0
  -5   3  11   24.65    4.94   0
  -5   6   4    6.93    4.54   0
  -5   7  -9   39.56    4.24   0
  -5   7  -3    4.25    3.53   0
  -5   7  -2   59.22    5.07   0
  -4   7   3  165.48    5.78   0
  -3   6   7   42.41    6.07   0
  -3   7   3  109.66    6.24   0
  -2  -2  13  213.83    7.09   0
  -2   3  11  137.37    6.28   0
  -2   5   7 1230.30    8.58   0
  -2   7  -9  240.92    7.22   0
  -2   7  -2  171.48    6.51   0
  -1   4   4  334.66    6.09   0
  -6   3   7   12.69    3.79   0
  -6   4   5   26.90    3.55   0
  -5   1  13  138.73    6.12   0
  -5   4  10   15.48    4.54   0
  -5   5   8    9.39    4.70   0
  -5   6   5   51.80    4.57   0
  -5   7 -10   44.60    4.46   0
  -5   7  -1   15.11    3.66   0
  -5   7   0   20.12    4.98   0
  -4  -1  15   24.94    7.01   0
  -4   0  15  247.35    7.10   0
  -4   2  14  189.57    7.55   0
  -4   5  10  194.70    6.63   0
  -4   7   4    6.58    5.00   0
  -4   8  -6   44.11    5.25   0
  -4   8  -4   12.95    5.59   0
  -3  -1  15   34.42    5.98   0
  -3   0  15   16.46    6.57   0
  -3   2  14   79.79    6.43   0
  -3   3  13  229.49    7.04   0
  -3   5  10   21.29    6.14   0
  -3   7   4   41.95    5.99   0
  -3   8  -6  118.54    6.90   0
  -3   8  -5   69.56    6.66   0
  -2   1  13   40.55    7.12   0
  -2   7 -10  326.52    7.32   0
  -2   7  -1   33.90    6.37   0
  -1   1   9   38.39    6.73   0
  -1   2   8  285.45    6.38   0
  -1   5 -12  117.66    7.65   0
  -1   5   1  100.95    7.02   0
   0   1  -9  196.31    8.79   0
  -5   7 -11    5.13    4.13   0
  -5   7   1    9.65    4.72   0
  -4   4  12   25.00    5.22   0
  -4   6   8   30.62    5.20   0
  -4   7   5   13.24    5.41   0
  -4   8  -9   16.52    6.09   0
  -4   8  -8   14.83    5.38   0
  -4   8  -7   30.59    6.04   0
  -4   8  -3   10.45    5.90   0
  -3   4  12  140.40    6.18   0
  -3   6   8   53.75    6.20   0
  -3   7 -15   62.71    7.15   0
  -3   8  -7  104.12    6.97   0
  -3   8  -4   23.48    4.89   0
  -3   8  -2   72.83    7.18   0
  -2   4  10  400.81    7.10   0
  -2   5   8   26.36    6.31   0
  -2   6   5   76.47    4.87   0
  -2   7 -11  145.93    7.02   0
  -2   7   0    6.12    5.92   0
  -1   3   7   88.83    6.81   0
  -1   4   5 1312.09   10.46   0
   0  -2  -1  556.05   10.66   0
   0  -1   0   -0.44    4.53   0
  -6   2   9   37.81    3.87   0
  -6   3   8   25.60    3.43   0
  -6   6  -7   10.19    2.75   0
  -6   6  -6    1.70    2.40   0
  -6   6  -5    5.52    2.85   0
  -6   6  -3   19.88    2.85   0
  -5   2  13    4.06    5.10   0
  -5   3  12   44.77    5.26   0
  -5   6   6   25.22    3.88   0
  -4   5  11   72.76    6.39   0
  -4   8 -10    7.32    4.83   0
  -4   8  -1   20.55    4.09   0
  -4   8   0  318.45    6.68   0
  -3  -2  15   36.97    5.37   0
  -3   1  15   37.99    6.02   0
  -3   5  11  188.52    6.67   0
  -3   7   5    7.24    4.09   0
  -3   8  -9   63.00    6.13   0
  -3   8  -1   41.34    7.10   0
  -2   7   1   36.47    6.13   0
  -6   1  10   -2.47    3.38   0
  -6   1  10   -0.20    1.70   0
  -6   5   4   19.14    3.35   0
  -6   6  -2    3.75    2.29   0
  -6   6  -1    3.22    2.56   0
  -5   0  14    0.49    4.71   0
  -5   6   7    6.35    4.53   0
  -5   7   3    3.16    4.34   0
  -4   2  15   52.34    6.98   0
  -4   3  14    7.39    6.10   0
  -4   4  13   66.18    6.59   0
  -4   6   9   33.36    4.26   0
  -4   7   6   -0.57    5.57   0
  -4   8   1   18.88    6.24   0
  -3   3  14   80.97    6.55   0
  -3   6   9   40.39    5.91   0
  -3   7   6    1.18    5.54   0
  -3   8 -10  325.20    7.47   0
  -3   8   0   53.47    5.20   0
  -3   8   1   42.33    6.42   0
  -2   2  13  199.74    6.56   0
  -2   3  12  152.16    6.39   0
  -2   5   9  618.59    7.96   0
  -2   7 -12  119.63    6.78   0
  -2   7   2  185.07    6.56   0
  -1   4   6 3249.74   13.94   0
  -1   5   3   25.12    6.84   0
   0  -2  -2 4240.27   27.31   0
  -6   4   7    5.51    3.27   0
  -5   1  14    8.04    4.90   0
  -5   5  10   31.51    4.76   0
  -5   7   4   97.60    4.94   0
  -4   7   7   53.27    5.42   0
  -4   8 -11    1.35    5.06   0
  -4   8   2   26.88    5.62   0
  -3   2  15   35.10    6.28   0
  -3   4  13  146.20    5.16   0
  -3   8 -11  405.36    7.87   0
  -3   8   2   85.17    6.66   0
  -2   4  11   46.57    4.19   0
  -2   7   3   10.83    5.71   0
  -1   0  10   47.86    6.62   0
  -1   2   9  796.04    8.15   0
  -1   3   8   75.81    6.60   0
  -1   6  -6 1013.51   10.07   0
  -1   6  -4   32.46    5.81   0
  -1   6  -3  112.42    6.87   0
   0  -2  -3  400.77    8.89   0
   0   0  -9   10.21    3.83   0
  -6   2  10    1.49    2.80   0
  -6   2  10   -0.51    1.59   0
  -6   3   9    4.07    2.77   0
  -6   3   9   -0.39    1.72   0
  -6   6   1    4.70    2.89   0
  -5   2  14   39.17    5.96   0
  -5   4  12   69.71    5.55   0
  -5   6   8   13.57    4.47   0
  -5   7   5   16.23    4.10   0
  -5   8  -6    9.92    3.78   0
  -5   8  -5   -2.28    3.92   0
  -5   8  -4   20.67    3.83   0
  -5   8  -3   36.36    4.05   0
  -4   0  16   69.19    6.30   0
  -4   5  12   42.12    4.57   0
  -4   6  10    2.52    4.14   0
  -4   8 -12   13.74    4.84   0
  -4   8   3   14.00    5.32   0
  -3   5  12    3.20    6.37   0
  -3   6  10   96.38    5.96   0
  -3   7   7  237.20    5.58   0
  -3   8   3    0.07    6.05   0
  -2   1  14  326.97    6.98   0
  -2   7   4   22.11    6.09   0
  -1   1  10  490.55    8.57   0
  -1   5 -13   87.19    7.36   0
  -1   5   4  632.72    8.38   0
  -1   6  -1  154.65    7.51   0
  -6   4   8   29.60    3.72   0
  -6   5   6    9.42    2.86   0
  -6   6   2    7.45    2.94   0
  -5   8  -8    3.98    4.03   0
  -5   8  -7    7.41    4.12   0
  -5   8  -2   13.23    3.04   0
  -5   8  -1   56.76    4.50   0
  -4   1  16   41.34    5.68   0
  -4   4  14   98.27    6.27   0
  -4   7   8   82.64    5.27   0
  -4   8   4   18.81    5.58   0
  -3   0  16   65.79    5.56   0
  -3   1  16   11.13    5.69   0
  -3   3  15   36.37    5.97   0
  -3   4  14  273.79    6.99   0
  -3   7   8  100.55    6.22   0
  -3   8 -12  275.09    7.47   0
  -3   8   4   25.06    6.48   0
  -2   3  13  344.13    6.99   0
  -2   4  12   94.46    6.11   0
  -2   7 -13  210.24    7.71   0
  -2   8  -4   33.20    6.20   0
  -1   4   7 1659.92   10.92   0
  -1   6   0   -3.62    6.68   0
  -6   3  10   -1.38    2.77   0
  -6   6   3    4.47    3.07   0
  -5   5  11    1.53    3.71   0
  -5   6   9   34.14    4.77   0
  -5   7   6    0.27    4.13   0
  -5   8  -9   -0.58    3.09   0
  -5   8   0   52.33    3.65   0
  -5   8   1   55.58    4.26   0
  -4   5  13  182.21    6.34   0
  -4   6  11   90.17    5.95   0
  -4   8   5   46.21    4.63   0
  -3   5  13  150.22    6.66   0
  -3   6  11    6.38    6.14   0
  -2   2  14  457.03    7.56   0
  -2   7   5  225.06    5.31   0
  -2   8  -7  297.40    7.29   0
  -2   8  -6   94.14    6.40   0
  -2   8  -5   67.10    6.04   0
  -2   8  -3   36.94    6.32   0
  -2   8  -2  133.19    6.63   0
  -2   8  -1   24.05    6.26   0
  -1   3   9  376.78    8.13   0
  -1   5   5 1625.66   10.52   0
  -1   6  -9  220.15    6.70   0
   0  -1  -1 1408.65   17.91   0
  -6   2  11    0.88    3.19   0
  -6   4   9    6.41    2.75   0
  -6   5   7   -1.37    2.73   0
  -6   6   4    4.71    2.32   0
  -5   3  14    6.85    4.41   0
  -5   4  13   52.70    5.23   0
  -5   7   7   20.79    3.91   0
  -5   8   2   17.67    4.26   0
  -4   7   9    7.71    3.46   0
  -4   8   6   45.64    4.86   0
  -4   9  -6   24.94    5.10   0
  -4   9  -5   59.29    5.64   0
  -4   9  -4   -1.08    5.04   0
  -4   9  -3    4.60    4.93   0
  -3   2  16  104.81    6.08   0
  -3   7   9   57.56    5.64   0
  -3   8   5   68.60    4.59   0
  -3   9  -4  131.88    6.95   0
  -2   5  11   19.74    5.75   0
  -2   8  -8  170.02    6.75   0
  -2   8   0   78.11    6.31   0
  -1   2  10  102.68    5.19   0
  -1   6   2  227.34    6.72   0
   0  -1  -6  428.87   11.19   0
   0   2  -3  639.29   14.02   0
  -6   7  -2    0.12    2.03   0
  -5   6  10   32.85    4.76   0
  -5   8   3   36.58    3.93   0
  -4   3  16   13.42    5.62   0
  -4   6  12   33.48    5.73   0
  -4   7  10   67.32    5.28   0
  -4   9  -7    3.48    5.01   0
  -4   9  -1    6.50    4.86   0
  -4   9   0   19.91    4.99   0
  -3   6  12   22.14    6.05   0
  -3   8   6  115.09    6.55   0
  -3   9  -7   13.23    6.79   0
  -3   9  -6  125.91    6.86   0
  -3   9  -5   44.01    6.11   0
  -3   9  -3  163.65    5.47   0
  -3   9  -2   44.26    6.76   0
  -3   9  -1  170.56    7.05   0
  -2   3  14   14.93    5.86   0
  -2   4  13  338.07    6.82   0
  -2   8  -9  154.86    7.51   0
  -2   8   1   27.25    5.80   0
  -1   4   8 1216.90    8.59   0
  -1   5   6  705.70    8.43   0
   0  -1  -2  552.74   11.43   0
   0   0  -7   -7.06    4.22   0
   0   1   0    0.39    6.44   0
  -6   3  11   -1.66    2.71   0
  -6   5   8    1.56    2.78   0
  -6   6   5   -1.77    1.41   0
  -6   6   5    1.00    1.39   0
  -6   7  -1    0.13    2.09   0
  -6   7  -1    0.84    1.32   0
  -6   7   0   10.94    2.34   0
  -5   7   8   52.99    4.46   0
  -5   8   4   20.27    3.95   0
  -4   0  17   89.13    6.74   0
  -4   1  17  254.92    8.35   0
  -4   5  14  121.52    6.57   0
  -4   8   7   24.42    4.73   0
  -4   9   1    8.12    4.91   0
  -4   9   2   18.86    4.97   0
  -3   3  16   70.70    5.98   0
  -3   5  14   25.91    6.58   0
  -3   7  10   47.42    6.26   0
  -3   8   7   98.72    6.31   0
  -3   9  -8   98.31    5.92   0
  -3   9   0   83.43    5.40   0
  -3   9   1  178.65    6.81   0
  -2   0  15   16.72    5.09   0
  -2   1  15   83.99    6.05   0
  -2   5  12  114.96    6.07   0
  -2   8   2  141.97    4.81   0
  -2   8   3   37.31    6.24   0
  -1   0  11    3.91    6.89   0
  -1   1  11  256.12    7.36   0
  -6   4  10   -0.30    1.44   0
  -6   6   6    2.95    2.44   0
  -6   7   1    0.18    2.11   0
  -6   7   1   -0.44    1.21   0
  -5   3  15   42.27    4.84   0
  -5   4  14   17.14    4.75   0
  -5   5  13   35.63    4.54   0
  -5   6  11   29.86    4.31   0
  -5   8   5    3.09    3.87   0
  -4   2  17  124.52    5.95   0
  -4   7  11    0.61    4.86   0
  -4   8   8   21.48    4.82   0
  -4   9  -9    0.39    4.70   0
  -3   0  17   -1.92    5.60   0
  -3   9  -9  109.93    7.12   0
  -3   9   2   41.30    6.29   0
  -2   2  15  167.16    6.19   0
  -2   8 -10   18.55    5.43   0
  -1   2  11  261.64    7.40   0
  -1   3  10   22.21    4.77   0
  -1   4   9   75.96    5.98   0
  -1   5   7  194.52    6.97   0
  -1   6   4   36.34    6.02   0
   0   2  -1  748.81   12.41   0
  -6   5   9    0.82    2.56   0
  -6   7   2    1.43    2.06   0
  -6   7   2   -0.70    1.17   0
  -5   1  16    0.97    4.78   0
  -4   9 -10    6.69    4.27   0
  -4   9   4    3.34    4.49   0
  -3   2  17  188.39    6.69   0
  -3   6  13  126.05    5.31   0
  -3   7  11   38.02    5.66   0
  -3   8   8  537.74    7.68   0
  -2   4  14   93.26    6.26   0
  -2   8   4   32.91    4.16   0
  -1   6 -11  292.72    7.97   0
  -1   6   5  296.60    6.92   0
  -1   7  -4  122.65    6.68   0
  -1   7  -3  435.85    7.11   0
  -1   7  -2   36.01    6.13   0
   0   0  -6 1044.91   14.86   0
  -6   4  11   -0.25    3.10   0
  -6   6   7   18.95    2.81   0
  -6   7   3    2.88    1.97   0
  -6   7   3   -0.05    1.05   0
  -5   2  16   10.97    4.28   0
  -5   6  12    6.60    3.96   0
  -5   9  -5    5.62    3.04   0
  -5   9  -3    6.27    3.61   0
  -5   9  -2    3.66    3.54   0
  -5   9  -1    0.50    3.11   0
  -4   3  17   73.96    5.53   0
  -4   8   9   14.87    4.34   0
  -4   9   5   56.30    4.79   0
  -3   4  16  184.64    6.56   0
  -3   5  15  226.47    6.80   0
  -3   8   9   57.27    5.50   0
  -3   9 -10   39.00    5.47   0
  -3   9   4  135.74    5.17   0
  -2   3  15    2.55    5.47   0
  -2   5  13   20.79    6.19   0
  -2   8 -11   36.61    5.49   0
  -2   8   5   75.46    4.29   0
  -1  -3   8   73.59    8.15   0
  -1   5   8  168.74    6.72   0
  -1   7  -6  110.51    7.06   0
  -1   7  -5  235.95    6.46   0
  -1   7  -1   28.18    5.79   0
  -1   7   0    9.13    5.85   0
   0   2   0  453.48   10.32   0
  -6   7   4    1.78    2.00   0
  -5   4  15   29.52    4.49   0
  -5   5  14   21.24    4.44   0
  -5   7  10   44.29    3.11   0
  -5   8   7    5.32    3.29   0
  -5   9  -6    1.76    2.96   0
  -5   9   0    2.59    2.90   0
  -5   9   1    0.30    3.49   0
  -4   6  14    3.52    3.90   0
  -4   9   6   25.50    4.87   0
  -3  -1  17   97.88    5.52   0
  -3   3  17  100.17    6.54   0
  -3   6  14   15.14    5.26   0
  -3   7  12   80.08    6.15   0
  -1   3  11   70.58    6.65   0
  -1   4  10  444.56    7.41   0
  -1   6   6 1020.83    8.86   0
  -1   7  -7  137.61    7.17   0
  -1   7   1   23.64    5.70   0
  -6   5  10    1.10    2.33   0
  -6   5  10   -0.28    1.30   0
  -6   6   8    0.71    1.98   0
  -6   6   8    0.85    1.19   0
  -6   7   5    0.38    1.86   0
  -5   8   8    5.12    3.47   0
  -5   9   2    6.63    3.30   0
  -4   1  18   12.32    6.48   0
  -4   4  17   85.72    5.47   0
  -4   5  16  205.33    6.22   0
  -4   8  10    9.44    3.01   0
  -3   9 -11   48.68    5.55   0
  -3   9   6  123.42    5.95   0
  -2   2  16   25.32    5.56   0
  -2   6  12  161.42    4.79   0
  -2   7 -15    4.16    6.65   0
  -2   8 -12   11.35    6.39   0
  -2   9  -5   61.84    6.26   0
  -2   9  -4   29.05    6.06   0
  -2   9  -3    7.64    5.69   0
  -2   9  -2   36.56    5.67   0
  -2   9  -1   65.47    5.83   0
  -2   9   0    5.35    5.95   0
  -1   1  12    9.82    6.32   0
  -1   2  12 1283.17   10.42   0
  -1   7   2   41.56    5.65   0
   0   0  -5   -0.42    3.55   0
   0   2   1  771.41   11.86   0
  -5   6  13   11.85    2.99   0
  -5   7  11    2.94    2.99   0
  -5   9   3    3.31    2.82   0
  -5   9   4   31.30    3.47   0
  -4   6  15   34.79    5.05   0
  -4   7  13   19.48    3.66   0
  -4   8  11    8.59    4.31   0
  -4   9   7    8.54    3.43   0
  -4  10  -4   13.44    4.52   0
  -4  10  -3   53.18    5.06   0
  -4  10  -2   21.51    4.70   0
  -4  10  -1   33.36    4.83   0
  -4  10   0   36.75    4.68   0
  -3   1  18    2.53    5.27   0
  -3   4  17    6.96    5.88   0
  -3   5  16  205.52    6.92   0
  -3   6  15   99.18    6.29   0
  -3   7  13   40.27    5.82   0
  -3   9   7   17.23    4.70   0
  -3  10  -3   23.64    5.60   0
  -3  10  -2   96.96    5.74   0
  -2   0  16    1.10    6.02   0
  -2   4  15   97.74    4.59   0
  -2   5  14   44.22    5.78   0
  -2   9  -6   91.19    6.66   0
  -2   9   1   64.11    4.45   0
  -2   9   2   39.86    5.90   0
  -1   6   7  862.74    8.46   0
  -1   7  -8  589.65    8.55   0
  -1   7   3  425.73    5.74   0
   0   3  -3    5.35    7.74   0
   0   3  -2 2374.11   16.93   0
   0   3  -1  202.22   10.19   0
  -5   4  16   -6.34    3.81   0
  -5   5  15   -1.83    4.02   0
  -5   8   9    0.37    3.55   0
  -4   9   8   11.67    4.57   0
  -4  10  -5   13.21    4.43   0
  -4  10   1   33.48    4.39   0
  -4  10   2   18.86    4.60   0
  -3   0  18  166.10    6.93   0
  -3   3  18   13.77    5.78   0
  -3   8  11  408.96    7.00   0
  -3   9   8   94.11    5.31   0
  -3  10  -5   31.82    5.21   0
  -3  10  -4   13.41    5.13   0
  -3  10  -1   19.25    4.33   0
  -3  10   0   55.62    5.92   0
  -3  10   1   11.94    6.18   0
  -2   3  16   72.28    5.79   0
  -2   7  11  149.67    6.52   0
  -2   8   8  164.67    4.90   0
  -2   9  -7   45.90    6.05   0
  -2   9   3    9.68    5.62   0
  -1   3  12 1187.22    9.80   0
  -1   4  11  315.57    5.46   0
  -1   5  10  398.31    7.01   0
  -1   6 -12  143.32    7.65   0
  -1   7   4  121.85    4.67   0
   0   3  -4 1465.56   15.99   0
   0   3   0    3.99    7.20   0
  -5   6  14   17.39    3.69   0
  -5   7  12    0.23    3.78   0
  -5   9   5   -1.82    2.31   0
  -4   5  17   27.29    5.22   0
  -4   8  12   19.13    4.26   0
  -4   9   9    2.07    4.06   0
  -4  10  -7   23.40    4.72   0
  -3   7  14  354.47    6.90   0
  -3  10  -6   92.64    5.79   0
  -3  10   2  103.33    6.18   0
  -3  10   3   20.55    4.98   0
  -2   5  15   71.25    5.90   0
  -2   8   9  147.30    6.04   0
  -2   9  -8  359.40    7.39   0
  -2   9   4   32.45    6.19   0
  -1   7  -9  644.62    9.64   0
  -1   7   5  236.24    6.38   0
   0   3   1  195.79    8.17   0
  -5   3  17    2.49    4.40   0
  -5   8  10   39.05    3.27   0
  -5   9   6    4.42    3.25   0
  -4   4  18  102.85    5.71   0
  -4   6  16    7.67    4.97   0
  -4  10   4   11.72    4.61   0
  -3   4  18   94.48    6.21   0
  -3   5  17  151.98    6.65   0
  -3   6  16  157.21    6.19   0
  -3   8  12  252.58    4.98   0
  -3   9   9  101.69    5.50   0
  -3  10  -7   53.17    5.44   0
  -3  10   4    7.52    5.19   0
  -2   2  17  124.52    7.51   0
  -2   4  16  160.49    6.43   0
  -2   6  14   77.31    6.21   0
  -2   7  12  122.43    6.12   0
  -2   9  -9   71.39    6.71   0
  -2   9   5   62.57    5.13   0
  -1   2  13  259.83    7.13   0
  -1   6   9  217.38    6.67   0
  -1   7   6  118.64    6.18   0
   0   0  -3    0.14    4.93   0
   0   3  -5 1382.27   17.19   0
  -5   5  16    1.81    3.40   0
  -5   7  13   11.07    3.93   0
  -4   2  19    2.11    5.99   0
  -4   8  13   10.57    4.52   0
  -4   9  10    5.06    4.21   0
  -4  10   5   16.96    4.10   0
  -3   7  15   66.47    6.11   0
  -3   8  13   19.22    5.25   0
  -3   9  10   45.87    5.25   0
  -3  10  -8   17.83    5.06   0
  -3  10   5   32.30    5.98   0
  -2   1  17  176.97    5.97   0
  -2   3  17   14.77    5.57   0
  -2   8  10   25.35    5.44   0
  -2   9   6   86.42    4.97   0
  -1   1  13  835.05    9.32   0
  -1   3  13  432.13    7.80   0
  -1   5  11  105.68    4.38   0
  -1   8  -4  142.75    5.92   0
  -1   8  -3  128.45    5.89   0
  -1   8  -2  167.94    6.06   0
  -1   8  -1   49.53    5.57   0
  -1   8   0    2.60    5.86   0
  -1   8   1   40.31    5.68   0
   0   2   3  619.96   10.05   0
   0   3   2 2444.65   15.05   0
  -5   4  17   -0.36    3.55   0
  -5   6  15   -2.09    3.74   0
  -5   8  11   49.41    3.54   0
  -5   9   8    2.62    2.73   0
  -5  10  -1    0.56    2.29   0
  -4   3  19   44.20    5.41   0
  -4   5  18   35.10    4.93   0
  -4  10   6    5.91    4.24   0
  -3   1  19   40.86    6.08   0
  -3   2  19   22.97    5.49   0
  -3   3  19   32.15    5.57   0
  -3  10   6   92.19    5.90   0
  -2  -1  16   89.50    5.34   0
  -2   5  16    3.80    5.88   0
  -2   7  13  217.59    6.20   0
  -2   8  11   39.91    5.85   0
  -2   9   7   50.86    5.66   0
  -1   6  10   91.84    6.28   0
  -1   8   2  159.94    6.49   0
  -1   8   3  136.54    5.96   0
   0   1   3  237.97    9.16   0
   0   3   3    2.36    8.16   0
   0   4  -2 2546.35   15.26   0
   0   4  -1  216.52    8.13   0
  -5  10  -2    2.16    2.29   0
  -5  10  -2   -0.05    1.30   0
  -5  10   0    0.84    2.07   0
  -5  10   0    0.43    1.37   0
  -5  10   1    0.01    2.30   0
  -5  10   1    0.22    1.30   0
  -5  10   2    6.63    2.37   0
  -4   6  17   51.82    4.41   0
  -4   8  14   40.81    4.52   0
  -4   9  11   99.92    3.43   0
  -4  10   7   30.15    4.17   0
  -3   5  18  209.29    6.44   0
  -3   6  17  111.96    6.23   0
  -3   8  14   26.01    5.14   0
  -3   9  11   51.02    5.29   0
  -3  10   7   58.13    5.52   0
  -2   0  17   21.76    5.72   0
  -2   4  17   78.44    6.17   0
  -2   6  15   18.43    4.01   0
  -2   9 -10   85.60    5.78   0
  -2  10  -3   26.89    7.05   0
  -2  10  -2    6.38    5.66   0
  -2  10  -1   34.34    6.09   0
  -2  10   0   40.83    5.54   0
  -2  10   1   38.37    6.18   0
  -1   0  13  203.14    7.35   0
  -1   4  13   42.06    5.77   0
  -1   5  12  124.73    5.80   0
  -1   8  -6  128.60    6.07   0
  -1   8   4  144.16    6.18   0
   0   4  -3 2084.00   14.53   0
  -5   7  14    4.96    2.56   0
  -5   8  12   10.07    2.93   0
  -5   9   9   47.89    3.23   0
  -4   4  19   26.06    5.06   0
  -4   7  16    4.43    4.39   0
  -4   9  12    3.99    3.93   0
  -4  10   8   96.47    4.40   0
  -3   4  19   14.44    5.66   0
  -3   7  16  268.41    6.27   0
  -3  10   8   15.28    4.90   0
  -2   7  14   42.92    6.27   0
  -2   8  12   16.01    5.76   0
  -2   9   9   76.01    6.04   0
  -2  10  -4   25.98    6.06   0
  -2  10   2    6.28    6.11   0
  -2  10   3   22.47    5.75   0
  -1   2  14  503.53    7.45   0
  -1   3  14   34.54    5.78   0
  -1   8   5   57.85    5.91   0
   0   3   4 1461.43   12.14   0
   0   4  -4  176.97    7.10   0
   0   4   2 2545.21   14.10   0
  -5  10   4    1.06    1.16   0
  -3   9  12   10.30    3.42   0
  -4  -4 -23    1.54    4.86   0
  -4  -3 -22   25.64    5.15   0
  -4  -2 -19    1.24    6.59   0
  -4  -2 -18    2.46    6.05   0
  -4  -2 -17  116.83    6.72   0
  -4  -2 -16  130.19    7.05   0
  -4  -2 -15   46.05    7.25   0
  -3   1 -24    5.99    6.24   0
  -3   1 -10   97.58    6.91   0
  -2   1 -30   37.72    4.23   0
  -2   3 -22   33.15    6.35   0
  -2   3 -12  160.90    6.74   0
  -1   2 -30   31.72    5.22   0
   0   2 -30   10.53    6.00   0
   0   4 -18    1.03    6.64   0
   0   4 -17   49.94    6.42   0
   0   4 -16  123.01    6.51   0
   1   1 -30    2.63    5.74   0
   1   1  -4 1244.13   19.18   0
   1   3 -22  167.37    7.58   0
   1   3 -12 1157.28   10.91   0
   2   0 -27    3.93    5.28   0
  -4  -2 -21   62.46    6.55   0
  -4  -2 -20   99.98    5.98   0
  -3  -3 -32    0.41    2.83   0
  -3  -2 -31    2.43    2.09   0
  -3  -2 -31    0.41    2.05   0
  -3  -1 -30    8.73    4.23   0
  -3   0 -28   37.74    5.35   0
  -3   1 -25  113.08    6.19   0
  -3   2 -18   75.53    7.29   0
  -3   2 -17  206.38    7.55   0
  -2  -2 -35   -0.45    2.36   0
  -2  -2 -35    1.09    1.48   0
  -2  -1 -34    4.18    2.92   0
  -2   1 -31   17.03    4.79   0
  -2   2 -28   94.52    5.37   0
  -2   3 -24  125.50    6.29   0
  -2   3 -23   23.56    4.61   0
  -2   3 -11  131.52    6.83   0
  -1   1 -33    0.68    4.56   0
  -1   3 -27  213.39    5.48   0
  -1   4 -21  142.70    6.94   0
  -1   4 -20  241.89    7.26   0
  -1   4 -14   40.19    6.64   0
   0   2  -4 3679.07   19.31   0
   0   3 -27   40.16    7.15   0
   0   4 -21   74.16    6.51   0
   0   4 -20  270.89    7.37   0
   0   4 -19   68.96    4.96   0
   0   4 -15  123.60    4.90   0
   0   4 -14    1.64    6.09   0
   1  -1 -34   -3.56    4.34   0
   1   3 -23    2.82    6.42   0
   2   1 -24  209.67    7.48   0
  -4  -2 -22    6.02    6.01   0
  -3   0  -6  418.21    8.97   0
  -3   1 -26   17.64    5.43   0
  -3   1  -9  100.82    6.63   0
  -3   2 -19   24.73    7.08   0
  -3   2 -15   36.44    6.23   0
  -3   2 -14   81.55    6.58   0
  -2   0 -33    0.22    3.25   0
  -2   2 -29  128.79    5.61   0
  -2   2  -6  404.51    9.00   0
  -2   3 -25   96.09    5.93   0
  -2   3 -10  108.96    6.70   0
  -1  -2 -37   -0.47    2.58   0
  -1  -1 -36    1.71    1.57   0
  -1  -1 -36   -1.13    1.66   0
  -1   0 -35    9.43    4.12   0
  -1   2 -31   13.67    4.86   0
  -1   3 -28  145.84    6.73   0
  -1   3  -7   96.18    5.29   0
  -1   4 -22   67.26    6.93   0
  -1   4 -13   42.28    5.14   0
  -1   4 -12 1629.44   11.17   0
   0  -2   2 3901.33   27.16   0
   0  -1 -36    0.86    3.62   0
   0   1 -33   82.24    4.45   0
   0   2 -31  846.02    9.56   0
   0   3 -28  132.59    7.40   0
   0   3  -7  109.71    8.35   0
   0   4 -22   78.26    6.83   0
   0   4 -13  422.22    7.65   0
   1   1 -31   35.38    5.79   0
   1   2 -28   56.31    6.19   0
   1   3 -24   82.42    7.29   0
   1   3 -11   68.14    7.23   0
   2   1 -10  584.32   12.57   0
  -4  -3 -24    0.39    4.87   0
  -3  -2 -32   -0.74    3.07   0
  -3  -1 -31   18.27    3.80   0
  -3   0 -29   -0.99    3.67   0
  -3   1 -27  175.62    5.98   0
  -3   2 -22   36.34    7.11   0
  -3   2 -13  432.68    8.28   0
  -2   1 -32   92.55    4.75   0
  -2   3 -26   38.56    5.27   0
  -1   4 -23  480.79    7.06   0
   0   0 -35   -2.16    3.02   0
   0   4 -23   -3.02    7.21   0
   0   4 -12 1647.62   11.10   0
   1   0 -33   36.98    4.82   0
   2   1 -25   97.12    6.45   0
  -4  -1 -20   22.09    6.79   0
  -4  -1 -19   80.09    6.66   0
  -4  -1 -18   11.11    6.11   0
  -4  -1 -16   34.90    6.17   0
  -3  -1  -4  136.61    7.56   0
  -3   1  -8   82.62    5.99   0
  -3   2 -23    8.61    6.94   0
  -3   2 -12   38.34    6.24   0
  -2  -1 -35    0.99    1.52   0
  -2  -1 -35    0.34    1.52   0
  -2   0 -34    0.09    3.45   0
  -2   2 -30  165.49    5.51   0
  -2   3  -9  366.70    7.60   0
  -1   1 -34   -1.90    3.31   0
  -1   2 -32   60.60    5.20   0
  -1   3 -29   19.30    4.19   0
   0   1 -34    1.99    4.35   0
   0   2 -32   32.18    5.79   0
   0   3 -29   19.99    6.63   0
   0   4 -24   32.03    7.32   0
   0   4 -11  501.38    8.46   0
   1   2 -29   54.79    6.24   0
   1   3 -25  103.21    7.19   0
   1   3 -10   24.49    6.83   0
   2   2 -19  212.80    7.61   0
   2   2 -18   27.06    6.70   0
   2   2 -17  119.60    7.41   0
   2   2 -16   27.08    6.61   0
  -4  -2 -24    2.38    4.71   0
  -4  -1 -21   11.82    5.61   0
  -4  -1 -15   22.29    6.32   0
  -4  -1 -14   30.61    7.06   0
  -3   0 -30   71.73    3.72   0
  -3   1 -28   70.67    4.83   0
  -3   2 -24    6.25    6.03   0
  -3   2 -11  166.42    8.32   0
  -2   1  -3  301.82    8.14   0
  -2   3 -27  163.14    4.50   0
  -2   4 -21   51.47    6.38   0
  -2   4 -18  158.65    5.12   0
  -2   4 -17   81.20    4.89   0
  -2   4 -16  165.91    7.19   0
  -2   4 -15   99.40    6.78   0
  -1  -1 -37    2.30    2.74   0
  -1   0 -36   -2.53    2.91   0
  -1   3 -30   18.26    5.07   0
  -1   3  -6  515.31    7.38   0
  -1   4 -26   39.02    6.18   0
   1   1 -32    7.17    4.92   0
   1   3 -26   16.09    6.35   0
   2   1 -26  128.57    7.64   0
   2   2 -20    9.91    5.26   0
   2   2 -15  159.26    7.38   0
  -4  -2 -25    1.93    4.76   0
  -4  -1 -22   18.43    5.30   0
  -3  -1 -32   -0.68    1.66   0
  -3   2 -25   85.54    4.77   0
  -2   1 -33   12.09    3.26   0
  -2   2 -31   10.33    4.51   0
  -2   2  -5  203.79    7.66   0
  -2   3 -28   22.45    4.94   0
  -2   3  -8  231.77    7.94   0
  -2   4 -23   69.31    6.11   0
  -2   4 -22  110.49    6.43   0
  -2   4 -14   97.64    6.83   0
  -1   1 -35   -7.08    3.72   0
  -1   2 -33    3.14    4.67   0
  -1   2  -3 3566.17   17.78   0
   0   0 -36   -1.08    3.37   0
   0   3 -30   11.06    5.53   0
   0   4 -26   -1.89    6.93   0
   0   4 -10   62.19    7.06   0
   1   0 -34    2.25    4.42   0
   1   2 -30   14.19    5.76   0
   1   2  -6  458.73    9.95   0
  -3   0 -31   -3.28    3.94   0
  -3   1 -29    6.74    4.52   0
  -3   1  -7  126.86    6.09   0
  -3   2 -26   23.82    5.12   0
  -3   2 -10   55.09    6.19   0
  -3   3 -19   30.56    6.89   0
  -3   3 -18   10.84    7.22   0
  -2  -1 -36    0.16    2.05   0
  -2  -1 -36   -0.82    1.20   0
  -2   0 -35   -1.06    3.17   0
  -2   3 -29   45.89    4.71   0
  -1   3 -31   12.12    5.11   0
  -1   4 -27   42.31    4.73   0
   0   1 -35    1.35    3.68   0
   0   2 -33    7.35    5.19   0
   0   4 -27   84.35    7.17   0
   1   3 -27  202.25    6.99   0
   1   3  -9  375.95    8.72   0
   1   4 -21  149.48    8.39   0
   1   4 -20  222.12    8.03   0
   1   4 -19  169.52    7.20   0
   1   4 -18   24.12    6.14   0
   1   4 -17   82.59    6.40   0
   1   4 -16   58.82    6.31   0
   2   1 -27   14.65    6.04   0
   2   2 -22   11.63    6.14   0
   2   2 -14  456.06    9.39   0
  -4   0 -20    1.55    5.88   0
  -4   0 -19    8.32    5.78   0
  -4   0 -18   13.97    6.00   0
  -4   0 -17   94.29    6.74   0
  -3   1 -30   13.15    4.24   0
  -3   2 -27   35.51    5.32   0
  -3   3 -21   19.88    6.66   0
  -3   3 -20   94.79    5.60   0
  -3   3 -16   78.57    6.47   0
  -3   3 -15   34.53    6.83   0
  -2   1 -34    3.32    3.28   0
  -2   2 -32   43.87    4.42   0
  -2   3  -7  845.77    9.96   0
  -2   4 -12   92.16    4.66   0
  -1   1  -1 1354.35   14.52   0
  -1   2 -34    4.98    4.14   0
  -1   3  -5  860.94   10.27   0
  -1   4 -28   36.76    5.78   0
  -1   5 -22  136.85    7.23   0
  -1   5 -21   91.69    6.53   0
   0   2  -3  604.37   10.86   0
   0   3 -31   12.94    5.90   0
   0   5 -19    5.62    6.25   0
   0   5 -18   82.37    6.67   0
   0   5 -17   -5.84    6.39   0
   1   1 -33    0.15    4.37   0
   1   2 -31   14.49    4.95   0
   1   3 -28  150.52    6.75   0
   1   4 -22   66.93    6.84   0
   1   4 -15  194.25    6.98   0
   2   2 -23   54.25    7.16   0
  -4  -1 -25    1.54    4.35   0
  -4   0 -21    5.61    5.49   0
  -3  -1 -33    0.83    1.77   0
  -3  -1 -33   -0.35    1.59   0
  -3   0 -32   20.93    3.58   0
  -3   2 -28    9.42    4.54   0
  -3   2  -9  486.94    7.92   0
  -3   3 -23    6.97    6.91   0
  -2   3 -30   16.54    4.32   0
  -2   4 -26  176.09    5.85   0
  -2   4 -11   39.27    6.02   0
  -1   0 -37    1.93    1.49   0
  -1   0 -37    0.78    1.29   0
  -1   1 -36    4.57    3.03   0
  -1   3 -32   16.68    4.50   0
  -1   4 -29   83.23    5.73   0
  -1   5 -23  372.30    7.28   0
   0   2 -34   14.62    4.29   0
   0   5 -22  287.90    8.17   0
   0   5 -20   11.41    5.25   0
   0   5 -16    5.73    6.11   0
   0   5 -15  255.38    6.90   0
   1   4 -23  447.72    9.24   0
   1   4 -14   36.75    5.82   0
   2   2 -24   13.88    6.74   0
   2   2 -13  199.28    7.84   0
  -4   0 -23   20.84    5.02   0
  -4   0 -14   40.13    7.21   0
  -3   1 -31   20.05    3.58   0
  -3   3 -24   28.91    5.77   0
  -3   3 -13  236.72    7.47   0
  -2   0 -36    1.33    2.15   0
  -2   2 -33   19.60    3.52   0
  -2   2  -4  105.45    7.19   0
  -2   4 -27    1.91    4.53   0
  -2   4 -10  394.56    7.42   0
   0   1 -36    4.15    3.66   0
   0   3 -32    3.97    5.16   0
   0   3  -5 1370.34   12.99   0
   0   4 -29   24.93    5.81   0
   0   4  -8  561.45    8.60   0
   0   5 -23  104.91    7.61   0
   0   5 -14  138.82    6.47   0
   1   3 -29   14.00    5.92   0
   1   4 -24  117.28    7.17   0
   1   4 -13   39.86    6.16   0
  -4  -1 -26   -0.68    3.86   0
  -4   0 -24  186.88    6.16   0
  -3   1  -6  662.74    9.11   0
  -3   2 -29   16.52    4.61   0
  -3   3 -25   32.72    4.03   0
  -3   3 -12   12.98    6.39   0
  -2   1 -35    7.71    2.31   0
  -2   1 -35   -0.56    1.48   0
  -2   3 -31   32.88    4.07   0
  -2   3  -6  311.24    7.89   0
  -2   4 -28   -4.26    4.30   0
  -2   5 -20   55.16    6.30   0
  -2   5 -18  111.51    6.41   0
  -2   5 -17  351.89    7.21   0
  -1   2 -35    9.69    4.04   0
  -1   3 -33  100.61    5.07   0
  -1   4 -30   80.16    5.44   0
  -1   5 -25  194.28    5.57   0
  -1   5 -12  134.30    6.94   0
   0   5 -24   45.64    6.83   0
   0   5 -13    4.07    6.00   0
   1   2 -32   52.35    5.14   0
   1   3  -8   82.27    7.16   0
   1   4 -25  201.33    6.87   0
   1   4 -12 1662.01   12.63   0
   2   1  -9  123.21    9.85   0
   2   2 -25   35.13    7.16   0
  -4   0 -13   22.17    5.64   0
  -4   1 -19   77.30    7.04   0
  -4   1 -18   11.44    7.08   0
  -3   0 -33    8.40    2.36   0
  -3   0 -33    2.00    1.53   0
  -3   2  -8   34.05    6.27   0
  -3   3 -26   17.14    5.66   0
  -3   3 -11  207.68    6.96   0
  -2   1  -2  114.36    7.98   0
  -2   2 -34    1.01    2.73   0
  -2   4  -9  108.42    6.90   0
  -2   5 -22   87.27    6.03   0
  -2   5 -21    8.93    4.45   0
  -2   5 -15   71.80    6.78   0
  -1   3  -4 2307.89   14.05   0
  -1   4  -7 1604.03   10.15   0
  -1   5 -11  109.65    6.94   0
   0   2 -35    3.85    3.37   0
   0   3 -33   18.75    4.76   0
   0   4 -30   37.22    5.92   0
   0   5 -25   44.77    5.45   0
   1   3 -30   17.76    6.12   0
   1   4 -26   43.53    6.10   0
   2   2 -12  267.64    9.03   0
  -4   0 -25   24.57    4.49   0
  -4   1 -21   11.31    5.86   0
  -4   1 -20   22.17    5.98   0
  -4   1 -17  252.83    7.77   0
  -4   1 -16   35.30    7.38   0
  -3   1 -32    3.00    3.24   0
  -3   2 -30    3.62    4.21   0
  -3   3 -27    3.80    5.25   0
  -3   4 -21   19.14    6.68   0
  -3   4 -20   23.83    6.72   0
  -3   4 -19   15.95    6.77   0
  -3   4 -18  107.77    7.14   0
  -3   4 -17    3.79    7.15   0
  -2   3 -32   15.40    2.70   0
  -2   4 -29   12.99    4.23   0
  -2   5 -24  255.00    6.46   0
  -2   5 -14   42.87    6.51   0
  -1   1 -37    2.54    2.28   0
  -1   1 -37    0.72    1.45   0
  -1   2  -2 2960.34   16.81   0
  -1   3 -34   22.03    3.87   0
  -1   4 -31   19.86    3.84   0
  -1   5 -27    1.75    4.32   0
   0   4  -7  761.28    9.49   0
   1   2  -5  306.59   10.15   0
   1   4 -11  331.48    7.49   0
   2   2 -26   99.59    7.32   0
  -4   0 -26   -0.10    4.09   0
  -4   1 -22   22.49    5.48   0
  -4   1 -15   26.76    7.20   0
  -3   0  -4   19.59    5.18   0
  -3   3 -28   16.18    4.46   0
  -3   3 -10   27.36    5.87   0
  -3   4 -23   15.45    5.99   0
  -3   4 -22  136.16    6.76   0
  -3   4 -16  192.04    7.69   0
  -3   4 -15  170.94    7.42   0
  -2   1 -36    0.69    1.91   0
  -2   1 -36   -0.09    1.16   0
  -2   4 -30   30.32    4.42   0
  -2   4  -8   48.53    6.26   0
  -2   5 -13   26.87    6.28   0
  -1   2 -36   19.97    3.60   0
  -1   4 -32   15.20    4.81   0
  -1   4  -6 3214.97   14.23   0
  -1   5 -28   43.19    5.56   0
   0  -2   1  548.07   10.31   0
   0   4 -31   12.43    5.03   0
   0   5 -27    5.61    6.40   0
   0   5 -11   15.76    4.40   0
   1   2 -33    3.25    4.45   0
   1   4 -27   44.40    6.36   0
  -4   1 -24    2.40    4.68   0
  -4   1 -14   31.99    6.99   0
  -3   1 -33    8.03    2.61   0
  -3   1  -5  195.45    7.61   0
  -3   2 -31   10.35    3.42   0
  -3   2  -7   77.69    6.07   0
  -3   4 -24   13.17    5.24   0
  -3   4 -14  261.37    7.14   0
  -2   2 -35    5.03    2.56   0
  -2   2  -3   61.50    6.99   0
  -2   3 -33    5.56    3.19   0
  -2   3  -5  136.91    7.40   0
  -2   5 -12  112.18    6.97   0
  -1   5 -29   23.94    5.68   0
  -1   5  -9  211.87    7.41   0
  -1   6 -22  345.78    7.31   0
  -1   6 -21   43.87    6.35   0
  -1   6 -20   53.85    5.26   0
  -1   6 -19  142.04    5.04   0
  -1   6 -18    7.98    4.51   0
  -1   6 -17   15.18    6.38   0
   0   3 -34    1.02    4.29   0
   0   5 -28    3.91    5.91   0
   0   5 -10  982.69    9.33   0
   1   3 -31   11.91    4.85   0
   1   3  -7   87.42    7.16   0
   1   4 -28   42.84    6.22   0
   1   5 -20   53.64    6.28   0
   1   5 -19  100.63    6.76   0
   1   5 -18   45.50    6.46   0
   2   3 -21   53.64    6.35   0
   2   3 -20   17.78    6.26   0
   2   3 -18   79.43    6.79   0
   2   3 -17   18.06    6.23   0
  -4   0 -27   -1.66    3.81   0
  -4   1 -25    4.94    4.93   0
  -3   3 -29   19.41    4.46   0
  -3   3  -9  281.76    7.57   0
  -3   4 -25   17.99    5.28   0
  -3   4 -13  144.71    6.57   0
  -2   4 -31    1.07    3.67   0
  -2   4  -7   39.41    6.47   0
  -2   5 -27   28.05    4.88   0
  -2   5 -11   27.22    6.00   0
  -1  -1   1 1324.25   26.96   0
  -1   3 -35   10.97    3.45   0
  -1   6 -24  364.53    7.23   0
  -1   6 -23  331.75    6.29   0
   0   2 -36    1.58    2.69   0
   0   2 -36   -0.87    1.63   0
   0   4 -32    2.44    4.65   0
   0   6 -21  483.65    8.65   0
   0   6 -20  124.94    7.55   0
   0   6 -19   21.51    6.50   0
   0   6 -18   60.02    6.37   0
   0   6 -17   88.74    6.55   0
   1   4 -10  443.59    8.29   0
   1   5 -22  125.55    7.33   0
   1   5 -21   97.30    7.16   0
   1   5 -17   47.31    6.32   0
   1   5 -16   49.67    6.25   0
   2   2 -27   -0.23    6.18   0
   2   3 -22   29.90    6.58   0
   2   3 -16   72.86    6.64   0
  -4   1 -13  160.98    7.22   0
  -4   2 -20  110.19    6.30   0
  -4   2 -19    2.25    5.98   0
  -4   2 -18    9.58    6.79   0
  -3  -1  -3  218.82   11.15   0
  -3   3 -30   57.07    4.17   0
  -3   4 -26    7.67    5.42   0
  -2   3 -34   -1.73    2.83   0
  -2   5 -28    8.14    4.64   0
  -1   3  -3 1428.09   12.37   0
  -1   4 -33    7.67    3.48   0
  -1   5 -30    7.32    3.91   0
  -1   6 -25    6.84    5.89   0
   0   4  -6 1100.21   10.84   0
   0   5 -29    0.31    4.38   0
   0   5  -9 1040.48    9.42   0
   0   6 -23    1.89    7.59   0
   1   4 -29   77.60    6.01   0
   1   5 -24   12.83    6.07   0
   1   5 -23  415.26    8.15   0
   2   2 -11  113.43    7.30   0
   2   3 -23   20.67    7.14   0
  -4   1 -26   -2.56    4.14   0
  -4   2 -22    3.40    5.17   0
  -4   2 -21   69.35    5.90   0
  -4   2 -17  121.62    6.70   0
  -4   2 -16  135.33    7.81   0
  -3   2  -6  250.94    6.79   0
  -3   3  -8  202.61    7.81   0
  -3   4 -27    7.29    4.54   0
  -2   4 -32   11.90    3.74   0
  -2   5 -29   -2.14    4.38   0
  -2   6 -22   76.01    5.59   0
  -2   6 -20   77.36    4.77   0
  -2   6 -19  133.08    5.15   0
  -2   6 -18   43.78    6.30   0
  -2   6 -17  103.53    6.58   0
  -1   4  -5 1311.44   10.60   0
  -1   5 -31   17.80    4.67   0
  -1   5  -8  169.41    5.34   0
  -1   6 -26   26.83    5.84   0
   0   3 -35   30.60    3.95   0
   0   4 -33  101.86    5.17   0
   0   5 -30   33.56    5.34   0
   0   6 -25   34.29    6.74   0
   0   6 -24   14.65    6.48   0
   0   6 -14   15.74    5.91   0
   1   4  -9   85.08    8.57   0
   1   5 -25  185.26    6.84   0
   1   5 -14    0.76    6.03   0
   2   3 -15    3.16    5.65   0
  -4   1 -12   39.22    6.15   0
  -4   2 -23   61.41    5.58   0
  -4   2 -15   46.49    5.84   0
  -3   2 -33    0.60    2.41   0
  -3   3 -31    7.98    3.02   0
  -3   4 -28   10.56    3.99   0
  -3   4 -11  184.98    7.23   0
  -3   5 -21   46.09    6.25   0
  -3   5 -20   35.14    6.81   0
  -3   5 -19   10.40    6.52   0
  -3   5 -18  206.00    7.46   0
  -3   5 -17  146.76    7.53   0
  -2   3  -4   67.87    7.35   0
  -2   4  -6  165.44    7.53   0
  -2   6 -24   49.96    4.94   0
  -2   6 -15   20.56    5.86   0
  -1   4 -34   90.03    4.80   0
  -1   6 -27   62.11    5.33   0
   0   6 -26    2.29    6.15   0
   0   6 -13  205.28    6.66   0
   1   4 -30   67.20    5.62   0
   1   5 -13   97.47    6.64   0
  -4   2 -14  179.26    7.79   0
  -3   4 -10   39.63    6.37   0
  -3   5 -23   40.41    5.79   0
  -3   5 -22   19.04    4.53   0
  -2   3 -35    2.55    2.02   0
  -2   3 -35   -0.26    1.21   0
  -2   4 -33   12.66    3.24   0
  -2   5 -30    3.22    4.09   0
  -2   6 -25   44.70    4.86   0
  -2   6 -14   80.42    4.78   0
  -1   5 -32   12.46    4.34   0
  -1   6 -28    4.16    5.44   0
   0   5 -31   23.19    4.95   0
   0   5  -8 1729.75   11.31   0
   0   6 -27    3.78    5.90   0
   0   6 -12   66.41    6.17   0
   1   3  -6  504.38   10.40   0
   1   5 -26   41.87    6.34   0
   2   3 -14   12.70    6.13   0
  -4   2 -25    4.52    4.12   0
  -3   3 -32    4.94    2.68   0
  -3   3  -7    9.85    6.23   0
  -3   4 -29   25.36    4.40   0
  -3   5 -24  116.16    4.54   0
  -3   5 -15  239.60    6.40   0
  -3   5 -14   35.29    7.01   0
  -2   2  -2  972.26   11.44   0
  -2   5 -31   -0.19    3.43   0
  -2   5  -8   28.46    6.03   0
  -2   6 -26    6.99    3.97   0
  -2   6 -13   86.87    5.00   0
  -1   2  -1 2107.07   15.13   0
  -1   4  -4  327.34    7.77   0
  -1   6 -10   88.27    6.50   0
  -1   7 -21  185.69    6.47   0
  -1   7 -20   72.38    6.23   0
  -1   7 -19  103.55    6.81   0
  -1   7 -18  110.33    6.73   0
   0   3  -3    5.47    8.69   0
   0   4 -34    4.77    3.74   0
   0   4  -5  637.71    8.09   0
   1   5 -27    2.10    5.83   0
   1   5 -12  122.00    6.22   0
  -4   2 -13   16.02    6.30   0
  -4   3 -20   57.42    5.79   0
  -4   3 -19   47.72    6.12   0
  -4   3 -18   56.36    7.00   0
  -3   2  -5  479.80    8.91   0
  -3   4 -30   13.23    3.31   0
  -3   4  -9   44.26    6.11   0
  -3   5 -26    3.54    4.78   0
  -3   5 -13  153.50    7.18   0
  -2   4 -34   10.63    2.61   0
  -2   6 -27   45.56    3.91   0
  -2   6 -12  164.64    5.15   0
  -1   4 -35    8.08    1.86   0
  -1   4 -35    3.28    1.83   0
  -1   5 -33    1.68    3.58   0
  -1   7 -23   64.89    6.07   0
  -1   7 -22  111.02    6.32   0
  -1   7 -17   24.95    6.08   0
  -1   7 -16  147.79    6.76   0
   0   5 -32    5.17    4.67   0
   0   5  -7  109.26    6.95   0
   0   6 -28   30.78    6.33   0
   0   6 -11    5.53    6.00   0
   1   4 -31   16.37    5.13   0
   1   4  -8 1264.68   11.33   0
   1   5 -28   39.75    6.50   0
   2   3 -26   38.15    6.82   0
   2   3 -13  353.23    8.86   0
  -4   2 -27    0.56    4.02   0
  -4   3 -22   37.12    5.47   0
  -4   3 -17   70.48    6.21   0
  -4   3 -16   19.31    7.38   0
  -3   5 -27   20.02    4.02   0
  -2   3  -3  105.24    7.11   0
  -2   5 -32   11.33    3.00   0
  -1   3  -2 2878.26   15.82   0
  -1   5  -6  678.23    7.03   0
  -1   6 -30    3.82    4.66   0
  -1   7 -25    4.14    5.73   0
  -1   7 -24    3.71    5.63   0
  -1   7 -15   47.62    6.31   0
   0   6 -29   16.53    5.21   0
   0   7 -21   75.41    6.67   0
   0   7 -20   11.94    7.18   0
   0   7 -19  303.19    8.04   0
   0   7 -18   -0.09    6.83   0
   1   5 -11  106.13    6.48   0
   1   6 -20   45.26    6.71   0
   1   6 -19  135.71    6.42   0
   1   6 -18   12.35    6.02   0
   2   2 -10  141.72    8.81   0
  -4   2 -12   80.79    6.33   0
  -4   3 -24    0.84    4.27   0
  -4   3 -15  673.70   10.29   0
  -3   3  -6  116.95    7.74   0
  -3   4 -31   31.51    3.18   0
  -3   5 -12    2.50    4.21   0
  -2   5  -7 1184.70    9.85   0
  -2   6 -29   30.67    4.09   0
  -2   6 -10  449.93    7.89   0
  -2   7 -22   84.92    5.17   0
  -2   7 -21   15.19    5.42   0
  -2   7 -20   56.41    5.54   0
  -2   7 -19   41.99    5.69   0
  -2   7 -18  230.69    6.64   0
  -2   7 -17   39.09    6.00   0
  -1   6 -31   22.59    4.26   0
  -1   7 -26   29.70    5.41   0
   0   4 -35   20.37    3.74   0
   0   7 -23   -4.83    6.81   0
   0   7 -22  393.00    6.88   0
   0   7 -17  147.67    6.68   0
   0   7 -16   77.16    6.41   0
   1   6 -23  319.09    7.66   0
   1   6 -22  344.69    7.67   0
   1   6 -17   15.97    6.99   0
   1   6 -16   14.33    6.31   0
   2   4 -20  235.68    7.89   0
   2   4 -19   94.43    6.98   0
  -4   3 -25   18.37    4.20   0
  -4   3 -14    3.40    6.62   0
  -3   4  -8  111.54    7.35   0
  -3   5 -28   13.35    3.40   0
  -3   5 -11  184.80    6.59   0
  -3   6 -21   45.31    6.21   0
  -3   6 -20  227.54    6.80   0
  -3   6 -18   89.01    6.71   0
  -2   5 -33   11.54    2.70   0
  -2   7 -24    3.07    4.62   0
  -2   7 -23    7.19    4.36   0
  -2   7 -16   39.08    6.08   0
  -2   7 -15    9.43    6.08   0
  -1   7 -27    4.34    4.79   0
   0   4  -4  180.10    8.14   0
   0   5 -33    2.01    3.51   0
   0   5  -6   81.16    6.86   0
   0   6 -30    3.42    4.73   0
   0   6  -9  269.24    6.91   0
   0   7 -25   65.23    5.91   0
   0   7 -24  132.73    5.74   0
   0   7 -15   54.52    6.44   0
   1   4 -32   10.76    4.48   0
   1   5 -10  407.34    7.72   0
   1   6 -15  101.08    6.47   0
   2   3 -12  152.40    7.99   0
   2   4 -22  109.79    7.71   0
   2   4 -21   57.09    6.15   0
   2   4 -18  148.21    6.49   0
   2   4 -17   72.83    6.76   0
  -4   2 -11   90.32    6.28   0
  -3   5 -29   30.44    3.74   0
  -3   6 -24   39.08    5.25   0
  -2   4  -4  375.53    8.04   0
  -2   6 -30   18.76    2.95   0
  -2   6  -9  183.42    7.05   0
  -2   7 -25   13.81    4.83   0
  -2   7 -14   36.98    6.17   0
  -1   4  -3 1415.65    9.59   0
  -1   5  -5 1575.27    9.50   0
  -1   6 -32   -1.11    3.57   0
  -1   7 -28    0.56    4.35   0
   0   7 -26   43.24    5.98   0
   1   3  -5  991.12   12.26   0
   1   4  -7 1661.78   12.47   0
   1   6 -25    8.44    5.89   0
   1   6 -14   87.47    6.44   0
   2   4 -23   69.28    7.28   0
   2   4 -16  157.41    7.64   0
  -4   3 -13    3.74    6.15   0
  -4   4 -21   96.40    6.13   0
  -4   4 -20   60.78    5.54   0
  -4   4 -19   24.40    5.59   0
  -4   4 -18  112.79    7.12   0
  -3   2  -4   38.68    6.74   0
  -3   4 -32    1.70    1.44   0
  -3   4 -32    0.40    1.31   0
  -3   4  -7   60.07    6.19   0
  -3   5 -10   23.25    6.00   0
  -3   6 -15  109.36    5.54   0
  -3   6 -14   15.92    6.96   0
  -2   6 -31   20.32    3.21   0
  -2   7 -26    4.64    4.55   0
  -2   7 -13  208.49    6.70   0
   0   5 -34    7.87    3.20   0
   0   6 -31   14.17    4.36   0
   0   7 -27    3.15    5.58   0
   0   7 -13  189.70    7.34   0
   1   6 -26   24.08    5.79   0
   2   4 -24  383.96    9.72   0
  -4   1  -9   19.16    5.22   0
  -4   2 -10   -0.60    6.58   0
  -4   3 -12   59.67    7.22   0
  -4   4 -23   -0.89    4.10   0
  -4   4 -22   46.34    5.17   0
  -4   4 -17   82.39    6.15   0
  -3   3  -5  174.10    7.61   0
  -3   5 -30    6.76    2.61   0
  -3   5  -9  102.78    6.98   0
  -3   6 -26   28.55    4.13   0
  -3   6 -13  131.02    7.28   0
  -2   3  -2   73.41    8.35   0
  -2   5 -34    7.44    2.45   0
  -2   6  -8  484.61    7.44   0
  -2   7 -27   34.64    4.08   0
  -2   7 -12  116.10    6.73   0
  -1   5 -35    8.12    1.95   0
  -1   5 -35    1.85    1.58   0
  -1   7 -29    6.24    4.68   0
  -1   8 -22    1.71    5.72   0
  -1   8 -21  127.38    6.31   0
  -1   8 -19   50.99    5.75   0
  -1   8 -18   59.11    6.11   0
   0   2  -1  788.40   12.01   0
   0   3  -2 2487.47   15.78   0
   0   6  -8   16.98    5.99   0
   0   7 -12  184.82    7.42   0
   1   5  -9  210.78    7.01   0
   1   6 -27   54.87    6.59   0
   1   6 -13   53.09    6.36   0
   2   4 -15   96.64    6.91   0
  -4   4 -24   17.29    4.18   0
  -4   4 -16   51.25    6.07   0
  -4   4 -15  177.69    8.02   0
  -3   1  -3  221.72    7.40   0
  -3   6 -27    4.07    4.13   0
  -2   2  -1  320.84    7.84   0
  -2   6 -32    1.66    2.57   0
  -1   3  -1 1533.12   12.50   0
  -1   5  -4  591.09    8.27   0
  -1   6 -33   13.14    2.02   0
  -1   6 -33    5.42    1.93   0
  -1   7 -30    3.13    3.89   0
  -1   8 -24   35.81    5.17   0
  -1   8 -23   14.24    5.52   0
  -1   8 -17   52.01    5.02   0
  -1   8 -16   24.37    5.83   0
   0   5  -5  859.09    9.37   0
   0   6 -32   -0.98    3.87   0
   0   7 -11  896.68    8.75   0
   1   6 -12  146.91    6.57   0
  -4   4 -25    2.00    3.27   0
  -3   4  -6  198.58    6.49   0
  -3   5 -31    2.49    2.42   0
  -3   5 -31   -0.57    1.38   0
  -3   6 -28    7.19    3.43   0
  -3   6 -12   17.86    5.15   0
  -2   4  -3  168.80    7.08   0
  -2   7 -29    7.44    3.44   0
  -2   8 -21    4.59    4.44   0
  -2   8 -20   20.18    4.80   0
  -2   8 -19   22.71    5.04   0
  -2   8 -18    9.29    5.17   0
  -1   2   0 4292.34   20.73   0
  -1   6  -6 1022.37    8.02   0
  -1   8 -25   39.76    5.48   0
   0  -1   0    0.35    3.14   0
   0   4  -3 2080.92   13.16   0
   0   7 -29   62.06    4.94   0
   0   8 -21   18.65    6.42   0
   0   8 -20  183.82    7.52   0
   0   8 -19  212.79    7.07   0
   0   8 -18   26.88    6.93   0
   1   4  -6 3204.17   16.24   0
   2   3 -11  134.76    7.07   0
   2   4 -14   93.57    6.47   0
  -4   4 -26   -0.97    3.85   0
  -4   4 -14  104.89    6.67   0
  -3   5  -8   97.35    6.81   0
  -3   6 -11    2.68    6.40   0
  -3   7 -21   86.65    5.62   0
  -3   7 -19   29.59    5.56   0
  -3   7 -18   75.97    6.47   0
  -3   7 -17   60.28    6.88   0
  -2   8 -23   10.55    4.89   0
  -2   8 -22   20.32    3.51   0
  -2   8 -17  398.55    6.95   0
  -2   8 -16   82.45    5.86   0
  -1   6 -34    5.21    2.75   0
  -1   7 -31    7.42    3.94   0
  -1   8 -26  100.69    5.52   0
  -1   8 -13   34.76    6.05   0
   0   8 -23   -0.21    5.89   0
   0   8 -22   11.39    5.14   0
   0   8 -17   -1.90    6.96   0
   0   8 -16   -4.17    6.73   0
   1   5  -8  166.45    7.05   0
   1   6 -11  312.32    7.13   0
   1   7 -22  106.04    6.30   0
   1   7 -21  179.72    7.14   0
   1   7 -20   70.91    6.58   0
   1   7 -19   96.49    7.41   0
   1   7 -18  102.45    7.10   0
   1   7 -17   31.08    5.91   0
  -4   4 -13   67.16    6.12   0
  -3   3  -4   67.44    6.94   0
  -3   6 -29    8.24    3.21   0
  -3   6 -10  109.34    7.01   0
  -3   7 -24    3.50    4.69   0
  -3   7 -15   67.44    6.86   0
  -2   5  -4  266.87    7.02   0
  -2   6 -33    1.61    1.22   0
  -2   6 -33    0.77    1.18   0
  -2   6  -6  158.67    6.54   0
  -2   7  -9  245.51    6.98   0
  -2   8 -25   12.13    4.29   0
  -2   8 -24   76.27    4.00   0
  -2   8 -15  207.16    6.57   0
  -1   5  -3   28.68    6.26   0
  -1   6  -5  285.19    7.27   0
  -1   8 -27    5.38    4.75   0
   0   6 -33   -0.14    1.67   0
   0   7 -30    1.06    4.05   0
   0   8 -25   18.74    5.52   0
   0   8 -24   17.86    5.73   0
   0   8 -15  110.20    6.54   0
   1   6 -29   17.22    4.76   0
   1   7 -24    5.52    6.47   0
   1   7 -16  152.33    6.78   0
   2   4 -13  327.30    8.41   0
  -4   3 -10  168.98    7.63   0
  -4   4 -12   23.36    6.85   0
  -4   5 -22    3.52    4.32   0
  -4   5 -21   30.72    4.93   0
  -4   5 -20   12.45    4.98   0
  -4   5 -19   19.62    5.40   0
  -4   5 -18   33.87    5.19   0
  -4   5 -17   23.73    5.68   0
  -3   2  -3   50.24    6.41   0
  -3   5  -7   17.52    6.26   0
  -3   7 -25   43.93    4.04   0
  -2   8 -26   32.08    4.05   0
  -2   8 -14   75.43    4.74   0
  -2   8 -13  159.26    6.61   0
  -1   7 -32   27.44    3.51   0
  -1   8 -28   17.29    4.35   0
   0   5  -4  452.51    6.77   0
   0   6  -6   51.70    6.59   0
   0   7  -9  629.44    6.82   0
   0   8 -26   33.96    5.29   0
   0   8 -14   29.70    6.13   0
   1   6 -10   88.26    6.08   0
   1   7 -25   -1.20    6.17   0
   1   7 -15   48.13    6.60   0
   2   2  -9  280.51   11.77   0
   2   5 -21   11.10    6.57   0
   2   5 -20   68.12    7.02   0
   2   5 -19   83.22    6.63   0
  -4   5 -23   20.91    4.41   0
  -4   5 -16  204.02    6.56   0
  -3   4  -5  262.71    7.32   0
  -3   6 -30    3.11    2.37   0
  -3   6 -30   -0.62    1.31   0
  -3   6  -9   47.50    6.51   0
  -3   7 -26   29.74    3.77   0
  -3   7 -13   37.34    6.78   0
  -2   3  -1  238.38    7.52   0
  -2   4  -2  259.25    7.83   0
  -2   7 -31    4.64    1.44   0
  -2   7 -31    1.12    1.38   0
  -2   7  -8   92.81    6.73   0
  -2   8 -27    1.94    3.52   0
  -1   8 -29   11.70    3.75   0
   0   7 -31   -2.40    3.79   0
   0   8 -27    0.32    4.39   0
   0   8 -13   77.14    6.16   0
   1   3  -4 2462.03   16.35   0
   1   5  -7  196.03    7.23   0
   1   6 -30    1.23    4.79   0
   1   7 -14  155.88    6.95   0
   2   5 -22   82.47    7.43   0
   2   5 -17  332.31    8.68   0
  -4   4 -11  301.14    8.38   0
  -4   5 -24   -1.01    3.11   0
  -4   5 -24   -0.06    1.85   0
  -4   5 -15   94.45    6.20   0
  -3   7 -27   10.95    3.49   0
  -3   7 -12   83.16    6.85   0
  -2   6  -5   71.71    6.48   0
  -2   8 -28   22.75    3.38   0
  -1   6  -4   27.60    6.38   0
  -1   9 -23   22.12    5.41   0
  -1   9 -20   19.36    5.58   0
  -1   9 -19   65.53    5.90   0
  -1   9 -18  347.02    7.12   0
  -1   9 -17   12.54    5.52   0
   0   3  -1  195.58    9.10   0
   0   7  -8   -0.10    4.33   0
   0   8 -12  109.35    6.54   0
   1   7 -26   36.47    5.44   0
   1   7 -13    8.73    6.13   0
   2   3 -10  112.38    8.02   0
   2   4 -12   92.36    6.97   0
   2   5 -23  119.44    7.88   0
   2   5 -16    3.79    6.22   0
  -4   2  -8   22.88    4.96   0
  -4   3  -9   57.42    6.69   0
  -4   5 -25   -1.36    1.72   0
  -4   5 -14  117.65    6.48   0
  -3   5  -6    9.65    6.28   0
  -3   6  -8   54.30    6.54   0
  -2   7 -32    2.62    1.96   0
  -2   7 -32   -0.26    1.09   0
  -2   7  -7  103.33    6.73   0
  -2   8 -11   38.55    5.27   0
  -1  -2   0 4112.12   28.67   0
  -1   3   0  134.85    7.92   0
  -1   5  -2  222.03    7.42   0
  -1   7 -33    1.69    1.57   0
  -1   7 -33    0.72    1.36   0
  -1   8 -30   -0.83    3.24   0
  -1   9 -24   10.88    5.14   0
  -1   9 -16   66.27    4.64   0
  -1   9 -15  100.61    6.62   0
   0   1   0    7.30    7.10   0
   0   5  -3   85.09    6.86   0
   0   6  -5 1141.06    9.70   0
   0   7 -32    3.87    3.07   0
   0   8 -28   26.61    4.72   0
   0   8 -11    8.87    6.40   0
   1   7 -27    3.41    4.85   0
   1   7 -12   82.98    7.72   0
  -4   5 -13  185.16    7.18   0
  -3   3  -3  181.55    7.37   0
  -3   4  -4    8.38    5.91   0
  -3   7 -28    7.22    1.76   0
  -3   7 -28    2.90    1.56   0
  -3   7 -11   33.39    6.83   0
  -3   8 -22   19.52    4.24   0
  -3   8 -21   68.93    5.26   0
  -3   8 -20   19.74    5.25   0
  -3   8 -19   12.90    5.14   0
  -3   8 -17    0.05    5.23   0
  -2   2   0  168.48    7.12   0
  -2   8 -29   44.17    3.11   0
  -2   8 -10   24.38    5.90   0
  -2   9 -22    4.02    4.26   0
  -2   9 -21   27.52    4.25   0
  -2   9 -20   71.74    3.67   0
  -2   9 -19   16.48    3.31   0
  -2   9 -18  108.07    4.99   0
  -2   9 -17   67.10    4.98   0
  -1   9 -25   15.85    4.72   0
  -1   9 -14  166.31    6.93   0
   0   7  -7  269.25    6.60   0
   0   8 -29   22.26    4.14   0
   0   9 -21   13.04    5.75   0
   0   9 -19   73.80    6.88   0
   0   9 -18  123.46    7.23   0
   1   5  -6  715.45    9.39   0
   2   5 -15   70.39    6.70   0
  -4   4 -10  116.78    6.67   0
  -4   5 -12   49.14    7.02   0
  -4   6 -21   49.02    4.58   0
  -4   6 -19   36.07    5.10   0
  -3   6  -7   44.43    6.24   0
  -3   7 -29   -0.09    2.11   0
  -3   7 -10   53.39    6.66   0
  -3   8 -23   14.17    3.86   0
  -3   8 -16   73.36    5.98   0
  -3   8 -15   28.46    6.43   0
  -2   6  -4   82.42    6.38   0
  -2   7  -6   75.54    6.83   0
  -2   8  -9  148.28    6.52   0
  -2   9 -24   -2.94    3.80   0
  -2   9 -23   18.40    3.24   0
  -2   9 -16   79.95    4.18   0
  -2   9 -15  108.00    5.79   0
  -1   1   1 1395.97   17.13   0
  -1   6  -3  104.59    6.57   0
  -1   7  -5  231.72    7.11   0
  -1   8 -31    0.57    2.73   0
  -1   9 -26   -1.33    4.40   0
  -1   9 -13  184.88    6.83   0
   0  -2  -1  563.76   10.25   0
   0   8 -10   34.90    4.76   0
   0   9 -23   16.64    5.90   0
   0   9 -22    1.42    5.61   0
   0   9 -17  784.45    8.93   0
   0   9 -16  133.67    7.17   0
   1   6  -8  186.53    6.73   0
   1   7 -28   -1.47    4.24   0
   1   7 -11   66.03    6.14   0
   1   8 -21  133.29    7.09   0
   1   8 -20  165.83    6.83   0
   1   8 -19   52.19    6.10   0
   1   8 -18   67.67    6.77   0
  -4   6 -23   -1.39    3.88   0
  -4   6 -22    8.84    4.36   0
  -4   6 -17   56.42    5.68   0
  -4   6 -16    9.16    5.33   0
  -3   1  -2  149.94    7.43   0
  -3   5  -5  158.99    6.70   0
  -3   8 -25   14.90    3.43   0
  -3   8 -14   22.60    6.64   0
  -2   4  -1  429.93    8.25   0
  -2   8 -30   11.86    1.52   0
  -2   8 -30    4.09    1.43   0
  -2   9 -25    7.48    3.78   0
  -2   9 -14  292.26    6.54   0
  -1   9 -27    7.81    3.74   0
  -1   9 -12   54.46    6.52   0
   0   6  -4   56.56    6.31   0
   0   8 -30   11.55    3.54   0
   0   8  -9  117.60    6.85   0
   0   9 -24    6.36    5.34   0
   0   9 -15   77.11    7.16   0
   1   8 -23   29.34    6.63   0
   1   8 -22    6.59    5.80   0
   1   8 -17   48.02    6.95   0
   1   8 -16   26.15    6.14   0
   2   4 -11   44.53    6.27   0
   2   5 -14   38.34    5.68   0
  -4   4  -9   14.86    6.67   0
  -4   5 -11   73.96    7.20   0
  -4   6 -24   -1.13    3.63   0
  -4   6 -15   28.46    5.63   0
  -3   7  -9   64.17    6.64   0
  -3   8 -26    0.46    2.65   0
  -3   8 -13   22.67    6.71   0
  -2   8  -8  165.73    6.72   0
  -2   9 -26    1.81    3.21   0
  -2   9 -13   69.17    4.88   0
  -1   2   1 2072.64   15.63   0
  -1   9 -28   57.40    4.17   0
  -1   9 -11   75.93    6.70   0
   0   9 -25    1.99    5.20   0
   0   9 -14   74.91    5.57   0
   0   9 -13  272.25    7.37   0
   1   4  -4  328.11    8.43   0
   1   7 -10  446.08    7.78   0
   1   8 -15   90.05    6.74   0
  -4   6 -14    0.83    5.79   0
  -3   4  -3   42.57    6.91   0
  -3   6  -6   53.02    7.36   0
  -3   8 -12  280.94    7.97   0
  -2   6  -3  498.69    7.62   0
  -2   7  -5  205.62    5.42   0
  -2   9 -27    4.57    3.21   0
  -2   9 -12   75.04    4.96   0
  -1   4   0  543.71    7.55   0
  -1   5  -1   98.30    5.12   0
  -1  10 -20   79.77    5.57   0
  -1  10 -19   61.80    5.34   0
   0   4  -1  228.54    6.50   0
   0   5  -2 1870.36   11.83   0
   0   8  -8   19.89    6.34   0
   0   9 -26   -0.50    4.87   0
   0   9 -12   32.34    6.71   0
   1   5  -5 1592.32   12.13   0
   1   6  -7  860.30    9.25   0
   1   8 -14  149.73    6.83   0
  -4   5 -10  190.45    8.19   0
  -4   6 -13   69.77    6.21   0
  -3   7  -8  110.12    6.44   0
  -3   8 -27    2.23    2.34   0
  -3   8 -27    0.89    1.41   0
  -2   8  -7  289.51    7.26   0
  -2   9 -28    8.39    2.53   0
  -2   9 -11  179.08    5.56   0
  -1   6  -2  218.35    6.88   0
  -1   9 -29    1.94    2.73   0
  -1   9 -29   -0.64    1.57   0
  -1  10 -23   10.78    4.19   0
  -1  10 -22   41.76    5.14   0
  -1  10 -18   68.76    4.41   0
  -1  10 -17   27.82    5.58   0
  -1  10 -16   55.72    5.73   0
   0   7  -5    4.26    5.80   0
   1   7  -9  669.39    8.75   0
   1   8 -13   37.39    6.69   0
   2   3  -9  365.23   10.44   0
   2   6 -21   10.31    6.56   0
   2   6 -18   39.61    6.56   0
  -4   4  -8   95.89    7.09   0
  -3   3  -2  440.44    8.02   0
  -3   6  -5  109.34    6.61   0
  -3   9 -21   30.11    4.12   0
  -3   9 -19   10.64    4.68   0
  -3   9 -18   12.15    5.13   0
  -2   5  -1  109.32    6.69   0
  -2   7  -4   26.41    6.15   0
  -2  10 -21   48.04    4.00   0
  -2  10 -20    4.04    3.96   0
  -2  10 -18    2.54    4.79   0
  -1   3   1 1491.83   12.30   0
  -1   9  -9   34.94    4.37   0
  -1  10 -24   30.24    4.52   0
  -1  10 -15  154.68    4.75   0
  -1  10 -14   57.81    5.64   0
   0   3   0    1.76    8.61   0
   0   8  -7  181.04    6.42   0
   0   9 -11  662.34    7.05   0
   1   8 -12  233.87    8.10   0
   2   4 -10  397.94    9.17   0
   2   5 -12  110.19    6.83   0
   2   6 -22   64.85    7.22   0
   2   6 -16  134.46    7.22   0
  -4   5  -9    9.89    6.80   0
  -4   6 -12   39.28    6.31   0
  -4   7 -21   -2.18    3.42   0
  -4   7 -20   36.48    4.33   0
  -4   7 -19   21.87    4.47   0
  -4   7 -18   32.86    4.58   0
  -4   7 -17    2.69    4.44   0
  -3   7  -7  249.55    7.22   0
  -3   8 -10  340.21    8.16   0
  -3   9 -23    8.92    3.31   0
  -3   9 -16   88.57    5.58   0
  -3   9 -15   75.45    5.48   0
  -2   4   0   42.97    6.55   0
  -2   8  -6   96.74    6.66   0
  -2   9 -29    3.79    2.08   0
  -2  10 -23    4.68    3.18   0
  -2  10 -22    0.71    4.10   0
  -2  10 -17    4.79    3.42   0
  -2  10 -16   24.66    5.06   0
  -2  10 -15   57.21    5.08   0
  -1   7  -3  436.99    7.58   0
  -1   9 -30    1.19    2.42   0
  -1   9 -30    0.54    1.38   0
  -1   9  -8   15.94    5.99   0
  -1  10 -25    6.84    3.92   0
   0   7  -4   -0.42    5.80   0
   0   9 -28    2.35    3.42   0
   0   9 -10  270.83    7.07   0
   0  10 -21    0.41    5.41   0
   0  10 -20    6.84    5.51   0
   0  10 -19    6.68    5.60   0
   1   6  -6 1014.36    9.92   0
   2   6 -15   19.27    6.42   0
  -4   6 -11   87.81    6.31   0
  -4   7 -22   -2.15    3.48   0
  -4   7 -16    2.23    4.85   0
  -4   7 -15  161.04    6.77   0
  -3   8  -9   64.46    6.82   0
  -3   9 -24    1.36    2.93   0
  -3   9 -14    4.72    5.22   0
  -2  10 -24    2.18    3.19   0
  -2  10 -14  103.68    5.99   0
  -1   5   0  480.74    8.08   0
  -1  10 -26   20.04    3.98   0
   0   5  -1   10.44    6.88   0
   0   9 -29    1.86    3.68   0
   0   9  -9   47.02    6.45   0
   0  10 -23    4.70    4.90   0
   0  10 -22   -1.57    5.16   0
   0  10 -17  280.87    6.34   0
   0  10 -16    8.73    6.48   0
   0  10 -15   11.34    5.70   0
   1   8 -11   57.05    6.72   0
  -4   4  -7  127.00    7.58   0
  -4   7 -14   40.27    6.17   0
  -3   4  -2    8.71    5.40   0
  -3   6  -4  235.17    7.06   0
  -3   7  -6    5.31    6.73   0
  -3   9 -25    6.54    2.55   0
  -3   9 -13   41.02    5.71   0
  -2   2   1  314.33    9.27   0
  -2   7  -3   14.64    6.00   0
  -2   8  -5   63.43    6.50   0
  -2   9  -8  375.60    7.47   0
  -2  10 -25   37.98    3.30   0
  -2  10 -13    2.52    5.20   0
  -1   4   1  210.18    7.94   0
  -1   9  -7  161.74    6.65   0
  -1  10 -27   36.61    3.38   0
  -1  10 -11   66.50    5.99   0
   0   6  -2  137.89    6.59   0
   0  10 -24    2.63    4.75   0
   0  10 -14   33.13    6.17   0
   1   4  -3 1434.92   12.34   0
   1   8 -10  186.46    6.64   0
   1   9 -22   34.03    6.29   0
   1   9 -21   12.27    5.69   0
   1   9 -20   17.57    5.64   0
   1   9 -19   61.44    5.70   0
   1   9 -18  337.39    7.53   0
   1   9 -17    6.86    6.52   0
   1   9 -16   69.76    6.77   0
   2   5 -11   21.43    6.03   0
   2   6 -14   78.25    6.56   0
  -4   5  -8    4.69    6.46   0
  -4   6 -10    3.30    5.81   0
  -3   8  -8  522.08    8.42   0
  -2   5   0  137.92    6.72   0
  -2  10 -26    1.02    2.42   0
  -2  10 -12   46.35    4.34   0
  -1   7  -2   42.50    6.22   0
  -1  10 -10  113.81    6.71   0
   0   7  -3  262.33    6.78   0
   0   8  -5   95.89    6.15   0
   0  10 -25    1.44    4.19   0
   0  10 -13    1.66    6.30   0
   1   0  -3    3.16    7.64   0
   1   6  -5  302.89    7.68   0
   1   7  -7  137.62    6.54   0
   1   9 -23   21.96    5.22   0
   1   9 -15   93.95    6.70   0
  -4   3  -6  127.17    7.10   0
  -3   2  -1  345.30    8.69   0
  -3   7  -5    8.79    6.41   0
  -3   9 -26    0.73    1.39   0
  -3   9 -26    0.39    1.31   0
  -3   9 -11   54.06    6.71   0
  -2   1   1  249.56    8.26   0
  -2   6  -1   71.76    4.55   0
  -2   8  -4   27.55    6.18   0
  -2  10 -27    1.74    2.09   0
  -2  10 -11    8.12    4.26   0
  -1   9  -6   17.64    4.45   0
  -1  10 -28   13.61    3.22   0
  -1  11 -20    4.61    4.29   0
  -1  11 -19   54.74    5.42   0
  -1  11 -18   31.84    4.65   0
  -1  11 -17  159.05    5.87   0
   0  10 -12   63.15    6.78   0
   1   8  -9  137.23    6.70   0
   1   9 -14  162.81    6.95   0
   2   4  -9  111.03    7.11   0
   2   6 -13   81.01    5.69   0
  -4   6  -9   31.13    6.08   0
  -4   7 -12   14.05    5.21   0
  -3   3  -1  236.02    7.57   0
  -3   5  -2   35.36    6.34   0
  -3   6  -3  145.92    7.03   0
  -3   8  -7  104.42    6.25   0
  -2   7  -2  175.73    6.53   0
  -2  10 -10   12.06    5.69   0
  -1   5   1  103.79    6.84   0
  -1   6   0   -3.36    6.03   0
  -1  10  -9   25.81    4.77   0
  -1  11 -22   11.05    4.23   0
  -1  11 -21   11.11    4.56   0
  -1  11 -16   19.62    4.92   0
   0   6  -1   17.27    6.49   0
   0   9  -7   22.46    6.22   0
   0  10 -26   33.08    3.75   0
   0  10 -11  118.28    6.80   0
   1   9 -13  184.08    6.96   0
   2   5 -10  339.11    8.46   0
  -4   5  -7   22.00    6.78   0
  -4   7 -11    0.94    5.51   0
  -4   8 -20   -1.33    3.83   0
  -4   8 -17   20.30    4.07   0
  -3  10 -21    2.43    3.07   0
  -3  10 -19   34.37    4.28   0
  -3  10 -18    9.47    4.28   0
  -3  10 -17   21.66    4.44   0
  -3  10 -16   19.10    4.49   0
  -2  10  -9   72.34    5.58   0
  -2  11 -21    3.32    3.17   0
  -2  11 -20   24.29    3.59   0
  -2  11 -19   14.95    3.97   0
  -2  11 -17   21.18    4.28   0
  -2  11 -16   10.66    4.48   0
  -1   3   2 2976.17   15.72   0
  -1   7  -1   20.81    5.99   0
  -1  10  -8   14.66    6.20   0
  -1  11 -23   19.10    3.78   0
  -1  11 -14   18.02    5.60   0
  -1  11 -13  167.16    5.69   0
   0   5   0    3.97    7.05   0
   0   7  -2   46.61    6.27   0
   0   8  -4   39.00    6.10   0
   0  10 -27    3.01    3.30   0
   0  10 -10   17.02    6.15   0
   1   5  -3   31.08    7.44   0
   1   6  -4   36.28    6.68   0
   1   8  -8   15.98    6.10   0
   2   3  -8  238.51   10.05   0
   2   6 -12  149.38    6.54   0
   2   7 -19   42.42    6.94   0
   2   7 -17   34.72    7.06   0
  -4   6  -8   32.01    7.16   0
  -4   8 -16    2.99    4.43   0
  -4   8 -15    7.84    4.38   0
  -3   4  -1  103.22    6.14   0
  -3   7  -4   45.18    6.95   0
  -3   9  -9  109.06    6.67   0
  -3  10 -22   -0.26    1.52   0
  -3  10 -15   -0.13    3.42   0
  -3  10 -14   61.84    5.09   0
  -2   8  -3   35.99    4.47   0
  -2   9  -5   62.25    6.94   0
  -2  10  -8  210.29    6.75   0
  -2  11 -22   40.10    3.36   0
  -2  11 -15    6.45    4.76   0
  -2  11 -14   39.54    4.76   0
  -1  10  -7   78.29    6.33   0
  -1  11 -24    7.87    2.90   0
   0  -1  -1 1225.46   16.82   0
   0   2   1  789.43   11.82   0
   0   3   1  203.03    9.08   0
   0   9  -6  313.29    7.31   0
   0  10  -9    2.10    6.34   0
   0  11 -19   38.44    5.08   0
   0  11 -18    6.10    5.47   0
   0  11 -17  103.73    5.65   0
   1   9 -11   71.40    7.08   0
   2   7 -21   14.09    6.42   0
   2   7 -16   38.25    6.71   0
  -4   8 -14   38.37    5.18   0
  -3   1  -1 1141.86   18.63   0
  -3   9  -8  106.66    6.49   0
  -3  10 -23    0.49    1.49   0
  -3  10 -23    1.52    1.42   0
  -3  10 -13   72.52    5.17   0
  -2   5   1   95.55    6.97   0
  -2   7  -1   34.53    6.17   0
  -2  11 -23   24.92    2.64   0
  -2  11 -13  104.41    5.58   0
  -1   4   2  216.22    7.93   0
  -1  11 -25    1.29    1.60   0
  -1  11 -11   67.66    5.39   0
   0   4   1  225.90    8.45   0
   0   8  -3    5.03    6.03   0
   0  11 -22    3.79    4.39   0
   0  11 -21    4.08    4.65   0
   0  11 -20   -0.41    3.65   0
   0  11 -16  230.72    6.38   0
   0  11 -15  449.37    7.64   0
   1   4  -2  227.00    7.76   0
   1   7  -5  223.22    7.14   0
   1   8  -7  297.43    7.17   0
   1   9 -10  138.02    6.64   0
   2   6 -11  247.08    7.92   0
   2   7 -15   10.30    5.27   0
  -4   5  -6  217.16    8.16   0
  -4   8 -13   12.52    4.74   0
  -3   5  -1  403.66    7.47   0
  -3   6  -2   31.25    5.94   0
  -3   7  -3  106.14    6.50   0
  -3   8  -5   60.64    6.77   0
  -3  10 -12  151.70    5.90   0
  -2   9  -4   33.85    6.63   0
  -2  10  -7  204.60    6.79   0
  -2  11 -24    5.69    1.59   0
  -2  11 -24    4.38    1.51   0
  -2  11 -12   22.69    4.85   0
  -1   7   0    4.81    6.01   0
  -1  10  -6   35.87    6.02   0
  -1  11 -26    0.21    2.77   0
  -1  11 -10   88.42    6.02   0
   0   9  -5  565.30    8.03   0
   0  10  -8   10.20    6.62   0
   0  11 -23    8.01    3.74   0
   0  11 -14  169.14    6.64   0
   0  11 -13   43.66    6.26   0
   1  10 -20   73.76    5.38   0
   1  10 -19   52.32    5.70   0
   1  10 -18   58.70    6.29   0
   1  10 -17   25.90    6.01   0
   2   4  -8   55.30    7.38   0
   2   7 -14   37.59    5.04   0
  -4   6  -7   42.14    6.18   0
  -4   7  -9    8.78    5.56   0
  -4   8 -12   19.50    5.25   0
  -3   9  -7   12.75    5.76   0
  -3  10 -11   47.30    5.19   0
  -2   3   2   78.51    6.51   0
  -2  11 -25   12.32    2.30   0
  -2  11 -25    0.84    1.04   0
  -2  11 -11   86.20    4.32   0
  -1  -1   0  478.04   14.69   0
  -1  11  -9   31.15    5.88   0
   0   5   1    7.25    6.51   0
   0   7  -1  169.00    5.05   0
   0  10  -7  123.07    6.96   0
   0  11 -24   -0.41    3.17   0
   0  11 -12   12.91    5.67   0
   1   5  -2  240.00    8.11   0
   1   6  -3  101.22    6.82   0
   1   8  -6  130.85    6.45   0
   1   9  -9   33.54    6.46   0
   1  10 -21   21.58    4.82   0
   1  10 -14   52.69    7.29   0
   2   7 -13  215.11    7.40   0
  -4   8 -11    6.40    6.18   0
  -3   8  -4   29.82    6.48   0
  -3  10 -10   53.46    5.68   0
  -2   6   1   75.41    6.16   0
  -2   7   0    5.78    6.24   0
  -2   9  -3    9.90    5.97   0
  -2  10  -6   41.54    5.00   0
  -2  11 -10   28.40    5.29   0
  -1  10  -5   34.03    6.13   0
  -1  12 -19   10.82    4.17   0
  -1  12 -18    9.88    4.19   0
  -1  12 -17   35.78    4.44   0
   0   8  -2   23.93    6.16   0
   0   9  -4    6.38    6.33   0
   0  11 -11    2.38    5.92   0
   1   7  -4  118.16    6.59   0
   1  10 -22   39.62    4.89   0
  -4   7  -8   88.89    6.08   0
  -3   4   0   19.17    5.23   0
  -3   6  -1    2.01    5.80   0
  -3   7  -2    7.14    5.77   0
  -3   9  -6  129.83    6.58   0
  -3  10  -9  145.70    6.04   0
  -2   2   2  935.71   11.30   0
  -2   5   2  376.74    7.96   0
  -2   8  -1   22.05    6.03   0
  -2  10  -5   27.49    6.47   0
  -2  11  -9  109.54    5.76   0
  -1   7   1   24.57    6.06   0
  -1  11  -8   64.88    6.11   0
  -1  12 -21    0.26    3.42   0
  -1  12 -16   75.75    4.02   0
  -1  12 -15   17.24    5.04   0
  -1  12 -14   18.27    4.88   0
   0  10  -6  189.19    6.92   0
   0  11 -25    1.05    2.73   0
   0  11 -25    0.34    1.66   0
   0  11 -10    5.74    6.12   0
   1   9  -8   28.13    5.94   0
   1  10 -23    7.74    4.41   0
   1  10 -12   73.05    6.39   0
   2   7 -12  115.85    5.73   0
  -4   5  -5  100.83    7.33   0
  -4   6  -6   18.46    5.99   0
  -4   8 -10    7.45    5.24   0
  -3   5   0  258.33    7.81   0
  -3  11 -19    0.18    3.27   0
  -3  11 -18    0.23    3.18   0
  -3  11 -17    1.26    3.33   0
  -2  11  -8    5.06    5.33   0
  -2  12 -19   13.33    3.14   0
  -2  12 -18   15.93    3.61   0
  -2  12 -17   53.26    3.97   0
  -2  12 -16    8.25    3.90   0
  -2  12 -15   29.27    4.04   0
  -1   6   2  219.54    6.67   0
  -1  10  -4   83.35    6.37   0
  -1  11  -7   41.32    6.08   0
  -1  12 -22   33.61    3.74   0
  -1  12 -13   31.46    5.23   0
   0   6   1   16.63    6.29   0
   0   7   0   -0.13    6.03   0
   0   9  -3   17.55    6.21   0
   0  11  -9   11.13    6.30   0
   1   8  -5   57.75    6.24   0
   2   5  -8   23.71    4.99   0
   2   6  -9  183.30    7.50   0
  -4   7  -7   52.28    6.03   0
  -4   9 -15    1.86    4.00   0
  -3   2   0  335.15    9.15   0
  -3   8  -3    5.07    6.72   0
  -3   9  -5   43.41    6.31   0
  -3  10  -8   19.21    5.77   0
  -3  11 -21    2.18    2.26   0
  -3  11 -21    0.29    1.29   0
  -3  11 -14   96.69    3.89   0
  -3  11 -13   26.95    4.74   0
  -2   7   1   37.10    6.29   0
  -2   9  -2   40.93    5.93   0
  -2  10  -4   24.49    6.52   0
  -2  12 -21    1.73    2.50   0
  -2  12 -20   13.96    2.24   0
  -2  12 -14    5.86    4.32   0
  -1   3   3 1638.03   12.54   0
  -1   4   3 1402.34   11.24   0
  -1  12 -23    1.04    2.68   0
  -1  12 -23    1.68    1.41   0
  -1  12 -12   40.07    3.98   0
   0   3   2 2463.98   15.56   0
   0   8  -1  311.53    7.24   0
   0  10  -5  117.54    6.47   0
   1   4  -1  218.81    7.68   0
   1   6  -2  226.49    7.43   0
   1   7  -3  424.37    7.63   0
   1  10 -10  114.85    7.47   0
   2   8 -19   24.43    6.66   0
   2   8 -18   10.66    6.50   0
   2   8 -16   77.34    7.54   0
  -4   8  -9   12.94    5.26   0
  -3   7  -1   61.03    5.94   0
  -3  10  -7   59.08    6.04   0
  -3  11 -12   58.17    4.93   0
  -2   6   2  164.15    6.49   0
  -2   8   0   71.48    4.56   0
  -2  11  -7   56.56    4.48   0
  -2  12 -22    0.10    1.14   0
  -2  12 -12    6.70    4.65   0
  -1   5   3   27.04    6.48   0
  -1  10  -3  137.61    6.61   0
  -1  11  -6    6.03    4.46   0
  -1  12 -10  109.64    5.53   0
   0  11  -8   55.52    6.63   0
   0  12 -20    3.21    3.65   0
   0  12 -19   14.22    4.47   0
   0  12 -18    7.99    4.58   0
   0  12 -17    2.18    4.58   0
   0  12 -15   24.12    5.32   0
   0  12 -14   -1.67    5.11   0
   1   5  -1  107.33    7.62   0
   1   9  -6   22.00    6.01   0
   2   4  -7   39.32    6.43   0
   2   8 -15  190.23    7.33   0
   2   8 -14   67.40    6.88   0
  -4   4  -4  141.21    6.83   0
  -4   6  -5  127.09    6.86   0
  -4   7  -6    5.56    6.68   0
  -4   8  -8   18.05    6.12   0
  -4   9 -12   -0.30    4.59   0
  -3   6   0    7.13    5.99   0
  -3   8  -2   76.45    6.78   0
  -3   9  -4  128.02    6.59   0
  -3  11 -11   11.69    5.01   0
  -2   4   3  165.82    7.18   0
  -2   9  -1   58.68    5.91   0
  -2  10  -3   24.74    6.38   0
  -2  12 -11   29.88    4.69   0
  -1   7   2   39.74    6.07   0
  -1   8   1   46.86    6.51   0
  -1  11  -5   53.20    6.13   0
  -1  12  -9   92.00    5.05   0
   0   7   1  160.55    6.67   0
   0  10  -4    8.36    5.87   0
   0  11  -7    3.36    6.12   0
   0  12 -21    6.11    3.55   0
   0  12 -13  148.64    5.76   0
   1  10  -9   32.40    6.44   0
   1  11 -17  138.49    6.72   0
   2   3  -7  827.85   16.76   0
   2   6  -8  476.50    9.34   0
   2   8 -13  149.88    7.59   0
  -4   9 -11  108.07    5.56   0
  -3   4   1  110.65    7.16   0
  -3  11 -10   10.69    5.15   0
  -2   3   3  122.99    7.70   0
  -2   7   2  189.27    7.00   0
  -2  12 -10   26.18    4.80   0
  -1   6   3  102.17    6.22   0
  -1  10  -2   40.79    5.76   0
   0   8   0   68.21    4.82   0
   0  12 -22   24.85    3.98   0
   0  12 -12    4.87    5.09   0
   1   6  -1  159.35    7.35   0
   1   7  -2   41.75    6.30   0
   1   9  -5  156.71    6.64   0
   1  10  -8   13.56    6.65   0
   1  11 -20    2.58    5.01   0
   1  11 -16   21.24    5.34   0
   1  11 -15   32.31    5.44   0
   1  11 -14    7.69    6.15   0
   2   5  -7 1136.26   12.47   0
  -4   8  -7   29.89    6.37   0
  -4   9 -10    3.81    5.22   0
  -3   5   1  389.40    7.89   0
  -3   9  -3  157.68    7.44   0
  -3  11  -9   26.53    5.51   0
  -2   8   1   26.45    4.45   0
  -2  10  -2   10.91    6.30   0
  -2  11  -5   25.52    4.67   0
  -2  12  -9    4.20    4.95   0
  -1  11  -4   50.17    5.87   0
  -1  12  -8   41.18    3.79   0
   0   9  -1   46.46    6.20   0
   0  10  -3   80.56    6.33   0
   0  11  -6   11.47    4.82   0
   0  12 -11  139.73    5.16   0
   0  12 -10   41.28    5.80   0
   1   8  -3  131.96    6.81   0
   1  11 -13  166.51    6.94   0
   2   8 -12   16.82    5.86   0
  -4   6  -4   22.35    7.03   0
  -3   7   0  307.77    7.38   0
  -3   8  -1   34.27    6.23   0
  -3  10  -5   38.96    6.14   0
  -3  11  -8   37.87    5.64   0
  -2   6   3  497.91    7.77   0
  -2   9   0    8.85    4.24   0
  -2  12  -8   12.88    5.04   0
  -1   4   4  346.50    8.29   0
  -1  10  -1   68.01    5.87   0
  -1  12  -7   51.25    5.25   0
  -1  13 -19    3.31    2.88   0
  -1  13 -18   38.73    3.88   0
  -1  13 -17   56.41    4.01   0
  -1  13 -15   19.76    3.92   0
  -1  13 -14  124.02    4.62   0
   0  11  -5   32.03    6.57   0
   0  12  -9   30.65    5.26   0
   1  10  -7   76.06    6.27   0
   2   6  -7  641.74   10.21   0
   2   8 -11   38.19    6.83   0
  -4   9  -9    0.30    4.43   0
  -3   6   1    1.19    6.03   0
  -3   9  -2   43.17    6.64   0
  -3  10  -4   16.33    5.84   0
  -3  12 -17    1.13    2.36   0
  -3  12 -16    8.78    3.06   0
  -3  12 -15    7.57    2.88   0
  -2  10  -1   33.70    6.31   0
  -2  12  -7    9.49    4.56   0
  -1   5   4  615.91    7.03   0
  -1  11  -3   49.13    5.89   0
  -1  12  -6   90.89    5.48   0
  -1  13 -20    3.82    2.92   0
  -1  13 -13   42.54    4.40   0
  -1  13 -12    7.39    4.29   0
   0   4   3 2018.82   12.69   0
   0   5   3   79.47    6.78   0
   0   7   2   44.97    4.59   0
   0   8   1  323.23    5.78   0
   0  10  -2   13.27    6.24   0
   1   5   0  497.88    8.77   0
   1   7  -1   20.70    6.43   0
   1   8  -2  165.20    6.68   0
   1   9  -4  132.93    6.80   0
   1  11 -11   63.19    6.06   0
   2   7  -8   87.42    6.61   0
  -4   8  -6   40.61    5.30   0
  -4   9  -8   17.32    5.64   0
  -3  11  -7   26.72    5.67   0
  -3  12 -14    7.71    2.69   0
  -3  12 -13   31.81    3.79   0
  -2   1   2  111.19    8.40   0
  -2   7   3   10.52    5.96   0
  -2   8   2  135.17    5.10   0
  -2   9   1   70.09    6.71   0
  -2  11  -3   88.55    6.34   0
  -2  13 -19    0.66    1.82   0
  -2  13 -18    2.58    2.61   0
  -2  13 -17    0.85    1.38   0
  -2  13 -17    0.72    1.33   0
  -2  13 -16    5.59    2.40   0
  -2  13 -14   21.25    3.72   0
  -2  13 -13    5.01    3.48   0
  -1   3   4 2449.06   14.55   0
  -1   6   4   31.37    6.38   0
  -1  10   0   57.03    6.10   0
  -1  13 -21   -0.38    1.31   0
  -1  13 -11   76.37    5.00   0
   0   6   3  219.92    7.19   0
   0  11  -4   21.01    6.58   0
   0  12  -8    5.23    4.23   0
   1   6   0    2.95    7.11   0
   1  10  -6   33.82    4.83   0
   1  11 -10   96.33    6.44   0
   2   4  -6  163.90    7.77   0
   2   5  -6  250.38    8.10   0
   2   8 -10   13.95    5.94   0
  -4   7  -4    7.62    6.79   0
  -3   7   1   67.40    5.97   0
  -3   8   0   51.35    6.24   0
  -3  11  -6    0.72    5.86   0
  -3  12 -12    8.41    3.04   0
  -3  12 -11   30.58    3.88   0
  -2   2   3   58.02    6.11   0
  -2   4   4  384.59    8.19   0
  -2   5   4  285.34    7.23   0
  -2  12  -6   30.46    3.87   0
  -1   8   3  140.99    6.74   0
  -1   9   2   51.83    6.60   0
  -1  11  -2  117.06    4.97   0
  -1  12  -5  104.04    4.44   0
  -1  13 -10   16.04    5.02   0
   0   3   3    7.60    7.73   0
   0   8   2   25.49    6.40   0
   0  12  -7   17.31    5.56   0
   0  13 -15    1.36    4.08   0
   1   3   0  138.70    8.02   0
   1   9  -3    8.48    6.56   0
   1  10  -5   31.89    6.63   0
   1  11  -9   37.87    6.02   0
   2   8  -9  134.96    7.68   0
   2   9 -15  105.71    6.78   0
   2   9 -14  271.13    8.95   0
  -4   6  -3    6.36    6.96   0
  -4   8  -5   37.84    5.86   0
  -4   9  -7    2.26    5.36   0
  -3   4   2    7.90    6.52   0
  -3   5   2   28.68    5.48   0
  -3   9  -1  170.54    6.84   0
  -3  10  -3   24.46    4.48   0
  -3  12 -10   18.21    4.00   0
  -2  10   0   38.62    6.22   0
  -2  11  -2  210.46    7.52   0
  -2  12  -5   13.17    5.46   0
  -2  13 -11   -0.69    3.09   0
  -2  13 -10   12.03    3.89   0
  -1   7   4  119.15    4.77   0
  -1  12  -4   12.01    5.36   0
  -1  13  -9   44.08    5.00   0
   0  -1  -2  542.64   11.24   0
   0  11  -3    0.52    6.50   0
   0  12  -6    6.28    5.85   0
   0  13 -19   11.50    3.30   0
   0  13 -18    2.11    3.68   0
   0  13 -17    1.25    2.83   0
   0  13 -14   13.41    4.05   0
   0  13 -13    8.31    4.64   0
   1   7   0    4.34    6.24   0
   1   8  -1   46.74    6.50   0
   1  11  -8   66.12    7.40   0
   2   6  -6  161.70    6.75   0
   2   7  -7  100.17    6.10   0
   2   9 -13   66.04    6.17   0
  -3   6   2   28.39    5.96   0
  -2   3   4   71.01    7.44   0
  -2   7   4   29.85    6.10   0
  -2   8   3   34.89    6.85   0
  -2   9   2   34.23    6.31   0
  -1  10   1   70.79    4.49   0
  -1  11  -1   16.31    4.68   0
  -1  13  -8   73.03    5.15   0
   0  10   0  404.54    7.35   0
   0  13 -12   24.51    3.78   0
   0  13 -11   22.25    4.67   0
   1   5   1  100.36    7.47   0
   1   9  -2   44.07    6.55   0
   1  10  -4   87.18    6.97   0
   1  11  -7   42.03    6.48   0
   2   8  -8  158.90    7.58   0
  -4   7  -3  162.93    7.92   0
  -4   9  -6   20.38    5.93   0
  -3   2   1  346.66   10.32   0
  -3   7   2    4.01    7.37   0
  -3   8   1   29.30    6.69   0
  -3  10  -2   98.43    5.99   0
  -3  12  -8    0.86    4.00   0
  -2  10   1   28.22    6.56   0
  -2  11  -1   48.02    6.92   0
  -2  12  -4   12.83    3.89   0
  -2  13  -8   44.39    4.46   0
  -1   6   5  287.13    6.93   0
  -1   8   4  148.68    6.69   0
  -1   9   3    9.90    6.34   0
  -1  12  -3   18.85    5.58   0
  -1  13  -7   47.87    5.10   0
   0   4   4  176.50    7.67   0
   0   5   4  459.38    6.75   0
   0   6   4   57.52    6.69   0
   0  11  -2   10.56    4.79   0
   0  12  -5   65.57    4.91   0
   1   0  -4    2.47    6.31   0
   1   4   1  221.74    8.32   0
   1   6   1  162.71    7.80   0
   1  12 -18    2.13    4.12   0
   1  12 -12   34.37    5.22   0
   2   5  -5 1107.80   12.33   0
   2   7  -6   71.15    6.89   0
  -4   8  -4   15.52    5.23   0
  -3  11  -4   10.25    4.14   0
  -2  12  -3   39.92    5.29   0
  -2  13  -7  101.26    4.72   0
  -1   7   5  222.91    6.61   0
  -1  10   2   37.30    5.98   0
  -1  11   0  106.97    5.10   0
  -1  13  -6   24.51    4.69   0
   0   8   3    9.59    4.62   0
   0   9   2  126.22    5.14   0
   0  12  -4   58.44    6.47   0
   0  13  -9   75.09    5.45   0
   1   7   1   27.18    6.16   0
   1   8   0    2.06    6.03   0
   1  10  -3  129.46    7.28   0
   1  11  -6    5.46    6.28   0
   1  12 -11   62.58    5.61   0
   2   6  -5   69.07    5.71   0
   2   8  -7  272.35    8.45   0
   2   9 -10   89.64    6.42   0
  -4   9  -5   52.97    6.07   0
  -3   5   3   62.47    6.93   0
  -3  10  -1   23.33    6.27   0
  -3  11  -3    3.41    4.87   0
  -3  12  -7    9.30    4.46   0
  -2   5   5 1090.27    9.88   0
  -2   6   5   74.07    6.58   0
  -2   8   4   37.31    6.29   0
  -2   9   3    9.71    6.06   0
  -2  11   0   60.62    6.42   0
  -1  12  -2   14.72    4.54   0
  -1  13  -5  161.89    5.81   0
  -1  14 -16    8.37    2.84   0
  -1  14 -15   25.91    3.21   0
  -1  14 -13   -0.21    3.07   0
   0   7   4    2.16    4.32   0
   0  10   1  604.36    8.13   0
   0  11  -1   38.51    4.95   0
   0  13  -8   57.89    5.82   0
   1   9  -1   42.03    4.76   0
   1  11  -5   53.98    6.59   0
   1  12 -10  107.30    6.14   0
   2   3  -6  306.78   12.97   0
   2   4  -5  336.72    9.33   0
   2   9  -9   75.93    7.00   0
  -4   8  -3    9.72    6.32   0
  -3   6   3  147.40    6.84   0
  -3   8   2   80.51    7.00   0
  -3   9   1  176.69    6.80   0
  -3  12  -6   60.24    5.11   0
  -2   4   5  339.95    7.98   0
  -2  10   2    3.98    5.00   0
  -2  12  -2   83.58    6.00   0
  -2  13  -6   31.19    3.61   0
  -1   3   5 1002.39   10.96   0
  -1   8   5   63.15    6.48   0
  -1   9   4  133.74    6.65   0
  -1  11   1   22.17    6.20   0
  -1  12  -1   57.73    5.88   0
  -1  14 -17    0.43    1.28   0
  -1  14 -17   -0.22    1.30   0
  -1  14 -12   16.54    2.94   0
   0   2   3  615.83   10.56   0
   0   9   3   15.62    6.54   0
   0  12  -3  131.04    6.69   0
   0  13  -7   88.76    5.47   0
   1  10  -2   38.21    6.59   0
   1  12  -9   95.59    6.07   0
  -4   7  -2  103.32    6.40   0
  -4  10  -7   19.42    4.65   0
  -3   4   3   36.73    6.71   0
  -3   7   3  112.48    6.85   0
  -3  10   0   59.92    6.02   0
  -3  12  -5  138.50    5.63   0
  -3  13 -13    0.23    1.23   0
  -3  13 -12   -0.64    2.35   0
  -2   9   4   23.49    7.31   0
  -2  11   1   55.11    6.25   0
  -2  13  -5   17.03    4.66   0
  -2  14 -13   10.31    2.69   0
  -2  14 -12   15.69    2.95   0
  -1  -1  -1 1290.58   18.42   0
  -1   5   6  707.88    8.83   0
  -1  10   3  126.63    5.36   0
  -1  13  -4    5.81    5.13   0
  -1  14  -9    3.35    3.76   0
   0   3   4 1495.12   10.98   0
   0   8   4   44.70    4.90   0
   0  11   0   -1.80    4.75   0
   0  12  -2   48.83    6.28   0
   0  13  -6   26.75    4.83   0
   1   5   2  231.61    8.02   0
   1   6   2  229.36    7.99   0
   1   8   1   43.39    6.47   0
   1   9   0  186.50    6.97   0
   1  11  -4   58.56    6.25   0
   1  12  -8   37.31    5.92   0
   2   5  -4  268.90    8.20   0
   2   6  -4   79.62    6.99   0
   2   8  -6   87.87    6.53   0
   2   9  -8  347.64    8.02   0
   2  10 -13    1.93    6.01   0
  -4   9  -4    2.55    5.06   0
  -3  13 -11    1.32    2.20   0
  -3  13 -11   -0.18    1.42   0
  -3  13 -10    2.64    2.77   0
  -2   8   5   65.55    6.39   0
  -2  10   3   26.17    6.55   0
  -2  13  -4   24.53    4.45   0
  -1   7   6  109.46    6.18   0
  -1  12   0    8.54    5.35   0
  -1  13  -3   23.33    4.61   0
  -1  14  -8   30.61    4.30   0
   0   7   5    5.95    6.32   0
   0  13  -5   -0.30    4.58   0
   1   7   2   41.87    6.52   0
   1  10  -1   78.21    7.31   0
   2  10 -12   44.06    7.09   0
  -4  10  -6    0.40    4.69   0
  -3   8   3    3.53    6.39   0
  -3   9   2   40.57    6.26   0
  -3  11  -1    4.91    5.22   0
  -3  13  -9    0.73    2.81   0
  -2   3   5  134.52    7.63   0
  -2   5   6  245.62    6.85   0
  -2  11   2  200.58    6.88   0
  -2  14 -10   11.75    1.93   0
  -2  14 -10    7.96    1.89   0
  -2  14  -9    0.26    2.94   0
  -1   8   6  134.53    6.56   0
  -1   9   5  145.43    6.52   0
  -1  10   4   79.00    6.04   0
   0   9   4    8.27    6.60   0
   0  11   1   44.25    6.41   0
   0  12  -1   54.23    6.20   0
   0  14 -16    0.90    2.55   0
   0  14 -15    3.15    3.58   0
   0  14 -14    1.45    1.75   0
   0  14 -13   -2.03    3.55   0
   0  14 -12   -0.17    3.51   0
   0  14 -11    3.44    3.87   0
   1  11  -3   50.64    6.76   0
   1  12  -6   90.94    6.15   0
   2   7  -4   25.80    5.97   0
   2   8  -5   64.28    6.21   0
   2   9  -7   47.28    6.17   0
   2  10 -11    2.08    5.64   0
  -4   9  -3   -0.96    5.88   0
  -3   5   4   34.50    6.49   0
  -3   6   4  223.26    7.13   0
  -3  10   1   22.24    5.87   0
  -3  13  -8    0.74    3.03   0
  -2   7   6   71.72    6.63   0
  -2   9   5   60.15    7.14   0
  -2  12   0   65.60    5.49   0
  -2  13  -3   34.12    4.87   0
  -1  11   3   48.01    6.24   0
  -1  13  -2  120.20    5.13   0
   0  10   3   80.45    4.54   0
   0  13  -4   18.11    5.05   0
   0  14 -10   -5.12    3.77   0
   1   6   3  100.98    6.99   0
   1   8   2  156.28    7.05   0
   1   9   1   41.28    4.61   0
   1  10   0   58.80    7.33   0
   1  11  -2  116.18    7.26   0
   2   9  -6   83.50    7.72   0
   2  10 -10    1.98    5.89   0
  -3   7   4   39.49    5.71   0
  -3  13  -7   -0.28    2.98   0
  -2   4   6  163.89    6.70   0
  -2   8   6   90.71    6.88   0
  -2  10   4   29.03    6.66   0
  -2  13  -2   20.10    4.55   0
  -2  14  -7    7.11    3.57   0
  -1   5   7  200.62    7.43   0
  -1   6   7  865.19    8.60   0
  -1   7   7  143.61    6.30   0
   0   5   6   80.41    7.16   0
   0   6   6   54.97    6.89   0
   0  11   2   13.34    5.83   0
   0  13  -3    2.94    5.07   0
   0  14  -8   74.14    4.65   0
   1   5   3   31.75    7.58   0
   1   7   3  435.39    7.64   0
   1  12  -5  106.83    6.07   0
   1  13 -12   -0.69    4.78   0
   1  13 -11   76.04    5.36   0
   2   4  -4  382.77    9.53   0
   2   6  -3  475.78    8.15   0
   2   7  -3    9.50    6.94   0
   2   8  -4   29.62    5.99   0
   2  10  -9   73.56    6.59   0
  -3   3   3  174.28    7.21   0
  -3   8   4   26.40    6.22   0
  -3   9   3  151.47    7.05   0
  -3  10   2   98.02    6.28   0
  -3  11   0   14.36    5.65   0
  -3  13  -6   17.05    3.55   0
  -2  11   3   89.73    6.15   0
  -2  12   1   27.59    5.20   0
  -2  14  -6   23.88    3.78   0
  -1   3   6  519.34    9.74   0
  -1   9   6   18.26    4.25   0
  -1  10   5   38.24    4.90   0
  -1  12   2   11.82    5.38   0
  -1  13  -1    1.93    3.89   0
  -1  14  -5   24.52    3.13   0
   0   9   5  582.01    8.52   0
   0  10   4    7.65    5.94   0
   0  14  -7   79.22    4.89   0
   1   8   3  135.84    6.90   0
   1   9   2   46.67    6.52   0
   1  11  -1   28.78    7.03   0
   1  12  -4   14.05    6.00   0
   1  13 -10   13.57    4.97   0
   1  13  -9   43.21    5.84   0
   2   9  -5   59.47    6.34   0
   2  10  -8  197.27    6.91   0
  -4   8  -1   14.27    5.45   0
  -4   9  -2   18.14    6.29   0
  -4  10  -4    5.29    4.65   0
  -3   4   4    5.73    6.10   0
  -3  12  -2    6.76    4.61   0
  -2   6   7  622.91    8.29   0
  -2   7   7  113.27    6.80   0
  -2   9   6   84.59    6.94   0
  -2  14  -5   25.16    3.69   0
  -1   8   7  296.12    5.65   0
  -1  11   4   49.91    4.78   0
  -1  13   0    7.63    4.86   0
  -1  14  -4   18.94    4.30   0
   0   3   5 1411.26   11.82   0
   0  12   1   57.81    6.52   0
   0  13  -2   67.20    5.43   0
   0  14  -6   27.88    4.38   0
   1   0  -5  137.98    7.12   0
   1   4   3 1449.54   12.00   0
   1  10   1   73.80    6.82   0
   1  13  -8   63.50    5.57   0
   2   8  -3   37.73    7.54   0
   2  10  -7  212.46    8.08   0
  -3   6   5  104.56    6.32   0
  -3   7   5    6.67    7.44   0
  -3  11   1   10.63    5.11   0
  -2   5   7 1148.33    9.89   0
  -2   8   7  278.98    7.58   0
  -2  11   4  109.61    6.15   0
  -2  12   2   78.28    5.57   0
  -1   4   7 1659.12   10.88   0
  -1  10   6   35.18    6.22   0
  -1  12   3   22.53    5.25   0
  -1  14  -3   22.48    3.97   0
  -1  15 -11    4.26    2.50   0
   0   4   6 1095.20   10.07   0
   0  13  -1   11.51    5.26   0
   1   6   4   37.19    6.49   0
   1   7   4  116.95    6.67   0
   1  11   0  103.28    7.28   0
   1  12  -3   28.98    6.29   0
   1  13  -7   44.36    5.66   0
   2   6  -2  154.93    6.50   0
   2   7  -2  182.36    7.81   0
   2   9  -4   33.96    6.12   0
  -3   5   5  155.44    7.44   0
  -3   9   4  128.66    6.58   0
  -3  10   3   24.70    6.10   0
  -3  12  -1    3.15    3.55   0
  -3  13  -4    2.79    3.35   0
  -2  13   0    6.38    4.83   0
  -2  14  -4   50.40    3.34   0
  -1   6   8  183.41    6.63   0
  -1   7   8  589.50    7.84   0
  -1   9   7  155.39    5.06   0
  -1  11   5   53.27    6.13   0
  -1  13   1    0.14    4.89   0
  -1  15 -10   18.86    2.75   0
  -1  15  -9   25.20    3.22   0
   0   6   7  257.20    7.30   0
   0   7   7  268.78    7.43   0
   0  10   5  124.33    4.88   0
   0  11   4   22.47    6.00   0
   0  12   2   47.36    6.54   0
   0  14  -5  202.29    5.04   0
   1   5   4  593.16    9.10   0
   1   8   4  152.38    6.68   0
   1   9   3    9.64    6.49   0
   1  10   2   41.47    6.47   0
   1  12  -2   13.49    5.95   0
   1  13  -6   27.23    5.82   0
   2  10  -6   44.12    6.01   0
   2  11 -12   16.35    6.13   0
  -4   9  -1    2.66    6.01   0
  -3   8   5   60.08    6.62   0
  -2   1   3  317.43   10.65   0
  -2   3   6  307.07    7.35   0
  -2  10   6   40.48    6.28   0
  -2  12   3   38.92    5.41   0
  -2  14  -3    3.61    3.92   0
  -1   5   8  168.05    7.10   0
  -1   8   8   11.17    6.23   0
  -1  14  -2   20.37    3.20   0
  -1  15  -8   -0.35    3.20   0
   0   5   7  107.91    7.47   0
   0  13   0    2.53    5.58   0
   0  14  -4    6.51    4.95   0
   1  11   1   16.72    6.72   0
   1  13  -5  151.59    6.02   0
   2   3  -5  128.95   11.47   0
   2   4  -3  165.32    7.98   0
   2   5  -2  379.19    7.91   0
   2   8  -2  135.57    6.69   0
   2   9  -3   11.24    6.21   0
   2  10  -5   31.36    7.17   0
   2  11 -10   28.99    6.65   0
  -3   2   2   71.40    8.06   0
  -3  12   0    7.54    4.69   0
  -2   4   7   39.68    5.76   0
  -2   6   8  487.59    8.18   0
  -2  11   5   22.51    5.46   0
  -2  13   1    8.41    5.12   0
  -2  14  -2    7.98    3.71   0
  -1   9   8   25.52    5.96   0
  -1  10   7   66.58    6.29   0
  -1  11   6    8.73    5.79   0
  -1  12   4   16.06    3.97   0
  -1  13   2  112.55    5.42   0
  -1  14  -1    2.19    4.10   0
  -1  15  -7   48.77    3.75   0
   0   9   7   24.19    6.55   0
   0  12   3  124.23    6.81   0
   0  14  -3    0.51    4.59   0
   1   2   1 2111.71   18.16   0
   1   7   5  229.60    7.07   0
   1   9   4  125.77    6.75   0
   1  10   3  134.96    7.73   0
   1  12  -1   61.09    6.13   0
   2   6  -1   76.38    7.05   0
   2   7  -1   36.65    6.40   0
   2  11  -8    1.03    6.44   0
  -3   6   6   54.66    7.27   0
  -3   7   6    5.26    6.23   0
  -3   9   5   42.71    6.05   0
  -3  10   4   12.63    5.49   0
  -2   5   8   21.08    5.98   0
  -2   8   8  161.54    7.82   0
  -2  12   4   10.73    5.34   0
  -1   3   7   93.47    8.31   0
  -1   7   9  657.57    8.01   0
  -1  15  -6   -1.21    2.58   0
   0   3   6  525.58    9.24   0
   0   4   7  742.79    9.16   0
   0   6   8   22.63    6.69   0
   0   7   8    7.93    6.42   0
   0  11   5   29.09    4.57   0
   0  13   1    6.29    5.17   0
   0  15 -10    2.22    2.84   0
   1   4   4  334.65    8.41   0
   1   6   5  294.61    5.84   0
   1   8   5   63.83    6.40   0
   1  11   2  125.93    7.43   0
   1  13  -4    4.39    5.49   0
   2   8  -1   26.29    6.19   0
   2  10  -4   27.53    5.83   0
   2  11  -7   53.35    7.13   0
  -4   9   0   19.89    6.09   0
  -3   8   6  109.05    6.89   0
  -3  11   3    5.60    5.80   0
  -3  12   1    8.03    4.62   0
  -3  13  -2   23.77    3.87   0
  -2   9   8  371.01    8.42   0
  -2  11   6   32.97    5.89   0
  -2  13   2   22.36    4.95   0
  -2  14  -1    7.65    4.09   0
  -2  15  -7    2.52    2.32   0
  -1   6   9  223.15    5.32   0
  -1   8   9  147.95    6.96   0
  -1  12   5   95.59    5.29   0
  -1  13   3   25.06    4.92   0
  -1  14   0   15.22    4.31   0
  -1  15  -5   18.73    2.70   0
   0  12   4   54.51    5.95   0
   0  15  -9   14.35    3.60   0
   0  15  -8    3.40    3.06   0
   1   3   3 1580.11   13.04   0
   1   5   5 1624.36   11.65   0
   1  12   0    5.27    5.98   0
   1  13  -3   26.75    5.58   0
   2   5  -1  102.98    7.29   0
  -3   3   4   62.45    6.47   0
  -3   5   6    5.96    5.95   0
  -3  10   5   39.27    5.98   0
  -3  13  -1   15.34    3.73   0
  -2  15  -6   13.57    2.61   0
  -1   2   6  463.64   10.48   0
  -1   5   9  213.45    7.17   0
  -1   9   9   29.82    5.92   0
  -1  10   8    6.49    4.53   0
  -1  11   7   40.91    5.62   0
  -1  14   1    3.08    4.01   0
  -1  15  -4   13.06    3.48   0
   0   5   8 1700.77   11.56   0
   0   9   8  281.42    7.41   0
   0  10   7  116.18    5.46   0
   0  11   6   15.53    5.57   0
   0  13   2   62.45    4.45   0
   0  14  -1   51.92    5.31   0
   1   9   5  141.25    6.65   0
   1  10   4   80.16    7.60   0
   1  11   3   48.35    7.31   0
   1  12   1   54.33    6.72   0
   1  13  -2  116.25    5.59   0
   1  14 -10    7.74    3.92   0
   1  14  -9   -0.05    3.79   0
   2   6   0  158.08    7.83   0
   2   7   0    4.37    6.52   0
   2   9  -1   62.80    7.53   0
   2  10  -3   19.42    6.24   0
   2  11  -6   30.87    6.09   0
  -3   9   6  116.97    6.73   0
  -3  12   2    4.80    4.51   0
  -2   6   9  185.02    7.09   0
  -2   7   9  250.71    6.27   0
  -2   8   9  148.01    7.57   0
  -2  12   5   14.90    3.99   0
  -2  13   3   34.44    5.27   0
  -2  14   0    9.35    4.03   0
  -2  15  -5   -0.60    2.56   0
  -1  12   6   89.32    5.46   0
  -1  13   4    8.48    4.69   0
  -1  15  -3    4.79    3.34   0
   0  12   5   69.09    5.88   0
   0  13   3   -0.52    5.29   0
   0  14   0   17.98    4.73   0
   0  15  -6    9.84    2.89   0
   0  15  -6    0.84    1.88   0
   1   6   6 1009.94    9.37   0
   1   7   6  108.15    4.85   0
   1  14  -8   27.20    4.68   0
   1  14  -7   38.90    4.61   0
   2   4  -2  261.97    8.54   0
   2   8   0   78.31    7.15   0
   2  10  -2    7.77    7.31   0
   2  11  -5   24.80    6.00   0
  -4   9   1    3.13    5.72   0
  -3   7   7  232.81    7.49   0
  -3   8   7   92.66    7.72   0
  -3  13   0   -0.28    3.55   0
  -2   3   7  818.27   10.75   0
  -2   4   8   57.72    6.08   0
  -2  10   8  211.52    6.23   0
  -2  11   7   46.02    6.41   0
  -2  14   1   11.69    3.65   0
  -2  15  -4    0.98    2.45   0
  -1   6  10   97.24    6.53   0
  -1   7  10  457.87    7.95   0
  -1   8  10  180.43    6.96   0
  -1  10   9   26.40    5.92   0
  -1  11   8   64.65    5.76   0
  -1  14   2   21.39    4.11   0
  -1  15  -2   45.63    3.79   0
   0   1   3  231.25    9.96   0
   0  10   8    8.65    6.46   0
   0  11   7    1.39    6.10   0
   0  15  -5   29.11    3.29   0
   0  15  -5    9.56    2.29   0
   1   9   6   18.40    6.18   0
   1  10   5   29.35    7.21   0
   1  12   2   13.83    6.53   0
   1  13  -1    1.88    5.02   0
   1  14  -6   28.42    4.64   0
   2   9   0    9.44    7.53   0
   2  11  -4  106.05    7.88   0
  -3   6   7   47.07    6.25   0
  -3  10   6   84.90    6.17   0
  -3  12   3   30.87    4.69   0
  -2   5   9  622.92    8.52   0
  -2  12   6   30.29    5.24   0
  -2  13   4   24.35    4.98   0
  -2  15  -3    3.22    2.39   0
  -1   4   9   83.11    7.80   0
  -1   9  10  135.49    6.81   0
  -1  12   7   47.28    4.98   0
  -1  13   5  156.74    5.23   0
   0   9   9   48.29    6.53   0
   0  12   6    2.08    5.65   0
   0  13   4   17.48    5.25   0
   0  14   1   54.87    5.08   0
   0  15  -4   33.79    3.96   0
   1   4   5 1313.99   11.33   0
   1  11   4   56.05    6.75   0
   1  13   0    6.81    5.53   0
   1  14  -5   16.64    4.36   0
   2   5   0  135.02    7.45   0
   2   7   1   31.12    6.34   0
   2   8   1   25.61    6.44   0
   2  10  -1   36.90    6.29   0
  -3   9   7   20.18    5.99   0
  -3  11   5   32.30    5.09   0
  -3  13   1   17.77    3.86   0
  -2   7  10  324.23    7.89   0
  -2   8  10   25.50    6.86   0
  -2  10   9   78.02    6.96   0
  -2  11   8    5.37    6.64   0
  -2  14   2    9.13    3.65   0
  -1  -1  -3 4945.18   31.04   0
  -1   5  10  407.86    7.97   0
  -1  14   3   21.84    4.10   0
   0   3   7  118.27    5.67   0
   0   5   9 1010.21    9.72   0
   0  15  -3    2.57    3.70   0
   1   3   4 2465.37   15.04   0
   1   6   7  857.92    9.01   0
   1   7   7  133.77    5.01   0
   1  12   3   16.12    6.50   0
   1  14  -4   12.61    4.52   0
   2   6   1   66.67    6.55   0
   2  11  -3   78.50    6.63   0
   2  12  -9    4.70    5.08   0
   2  12  -8   10.34    6.17   0
  -3   5   7   22.37    6.44   0
  -2   6  10  425.28    7.78   0
  -2   9  10   96.56    7.26   0
  -2  12   7    6.10    4.84   0
  -2  13   5   16.21    5.03   0
  -2  15  -2   -0.41    2.12   0
  -2  15  -2    0.06    1.26   0
  -1   7  11   72.55    7.16   0
  -1   8  11   57.81    6.41   0
  -1  11   9   32.95    5.85   0
  -1  13   6   29.91    5.29   0
  -1  15   0    5.82    3.03   0
   0  10   9    3.79    6.37   0
   0  11   8   52.56    6.32   0
   0  13   5   -0.96    5.08   0
   0  14   2   39.85    4.57   0
   0  15  -2   -0.76    3.66   0
   1   9   7  162.33    6.90   0
   1  13   1    2.06    6.03   0
   1  14  -3   23.01    4.86   0
   2   3  -4   66.92   10.19   0
   2   4  -1  420.36    9.90   0
   2   7   2  184.55    8.26   0
   2   9   1   71.56    7.04   0
   2  10   0   37.05    6.36   0
   2  11  -2  205.72    7.23   0
   2  12  -7    8.65    5.19   0
  -3   7   8   92.79    6.80   0
  -3   8   8  517.76    8.69   0
  -3  10   7   55.03    6.18   0
  -3  12   4   81.51    5.21   0
  -2   2   6  423.12    9.60   0
  -2  14   3    0.97    3.99   0
  -2  15  -1    4.21    2.57   0
  -1   6  11  304.31    7.37   0
  -1   9  11   73.75    6.87   0
  -1  12   8   34.63    4.23   0
  -1  14   4   16.05    3.94   0
   0   9  10  282.21    7.30   0
   0  12   7   16.01    4.37   0
   0  14   3    2.36    4.28   0
   0  15  -1    0.96    3.51   0
   1  12   4   10.70    6.64   0
   1  14  -2   17.02    4.43   0
   2   8   2  136.77    7.23   0
   2  12  -6   26.43    5.42   0
   2  12  -5   16.14    6.20   0
  -3   6   8   56.30    6.40   0
  -3   9   8   92.56    6.44   0
  -3  11   6   -0.46    5.36   0
  -2   4   9  110.43    6.52   0
  -2   5  10  334.52    7.43   0
  -2  11   9  113.48    6.65   0
  -2  13   6   34.46    4.94   0
  -1   4  10  470.12    9.35   0
  -1  13   7   53.36    5.24   0
   0   5  10  970.33    9.66   0
   0  10  10   16.83    6.42   0
   0  11   9    8.63    6.08   0
   0  13   6   32.99    5.07   0
   1   4   6 3215.15   15.33   0
   1   5   7  186.65    5.68   0
   1   7   8  593.59    8.06   0
   1   8   8    8.16    6.59   0
   1  10   7   69.81    7.22   0
   1  11   6    0.76    6.57   0
   1  13   2  125.62    6.55   0
   2   5   1  101.24    6.74   0
   2   6   2  155.12    6.84   0
   2   9   2   42.25    6.20   0
   2  10   1   33.93    6.56   0
   2  11  -1   49.02    6.47   0
   2  12  -4    7.75    6.34   0
  -3   3   5  174.10    7.83   0
  -3  12   5  131.77    5.90   0
  -2   3   8  233.09    7.35   0
  -2   7  11  143.65    6.59   0
  -2   8  11   37.98    6.74   0
  -2  12   8   13.89    5.68   0
  -2  14   4   52.62    4.02   0
  -2  15   0   -0.06    2.22   0
  -2  15   0   -0.63    1.33   0
  -1   8  12  228.41    7.24   0
  -1  10  11   61.04    6.39   0
  -1  11  10   88.87    4.83   0
  -1  12   9   95.54    6.25   0
  -1  14   5   19.05    4.33   0
   0  12   8   15.19    4.92   0
   0  14   4    7.81    4.60   0
   0  15   0   -1.07    3.67   0
   1   6   8  181.80    6.73   0
   1   9   8   23.44    4.44   0
   2   7   3   13.40    6.00   0
   2  11   0   57.15    7.15   0
  -3  10   8   11.73    5.90   0
  -3  11   7   22.01    5.29   0
  -3  13   3   30.67    4.20   0
  -2   6  11  260.17    7.31   0
  -2   9  11  188.51    6.21   0
  -2  15   1    5.00    2.51   0
  -1   7  12   80.18    5.31   0
  -1   9  12   60.40    6.80   0
   0   6  11   10.23    6.74   0
   0   9  11  648.84    7.15   0
   0  15   1    0.59    3.61   0
   1   3   5 1007.49   11.18   0
   1  13   3   20.41    6.14   0
   1  14   0   19.95    4.93   0
   2   4   0   43.67    7.02   0
   2   9   3    5.66    6.94   0
   2  10   2    7.29    6.41   0
   2  12  -3   32.22    5.48   0
  -3   5   8  102.79    7.07   0
  -3   7   9   56.49    6.41   0
  -3   8   9   53.43    6.46   0
  -3   9   9  103.79    7.45   0
  -2   1   4   73.14    8.63   0
  -2  10  11    2.04    6.90   0
  -2  11  10   36.60    6.01   0
  -2  13   7   96.91    4.22   0
  -2  14   5   26.35    4.03   0
  -1   6  12  155.30    5.45   0
  -1  13   8   60.36    4.47   0
  -1  14   6   35.51    4.47   0
  -1  15   3    4.91    3.07   0
   0   1   4  551.21   11.23   0
   0  10  11  102.03    6.68   0
   0  11  10    1.40    5.99   0
   0  12   9   35.91    5.02   0
   0  13   7   79.49    4.22   0
   0  14   5  199.44    5.73   0
   1   4   7 1614.01   12.08   0
   1   5   8  163.81    6.97   0
   1   7   9  651.88    7.09   0
   1   8   9  139.96    5.39   0
   1   9   9   29.67    6.40   0
   1  12   6   94.22    6.86   0
   1  13   4    4.95    5.62   0
   2   5   2  383.10    8.09   0
   2   6   3  486.13    8.06   0
   2   8   4   33.26    7.68   0
   2  11   1   51.96    6.48   0
   2  12  -2   79.12    6.04   0
  -3   6   9   36.55    7.31   0
  -3  12   6   58.01    4.98   0
  -2   4  10  404.72    7.79   0
  -2   5  11   24.77    6.00   0
  -2   7  12  122.40    6.72   0
  -2   8  12   19.65    6.12   0
  -2  15   2    0.55    2.66   0
  -1  10  12   69.04    5.15   0
  -1  12  10  101.03    4.51   0
   0   4  10   67.26    7.22   0
   0   5  11   12.86    6.61   0
   0  15   2    0.27    3.57   0
   1   6   9  212.83    6.93   0
   1  14   1    4.11    4.66   0
   2   7   4   27.73    6.53   0
   2   9   4   31.95    7.16   0
   2  10   3   18.84    6.66   0
   2  12  -1   28.55    6.37   0
  -3  10   9  136.19    7.51   0
  -3  11   8   33.51    5.25   0
  -2   9  12   64.01    7.16   0
  -2  13   8   46.98    4.86   0
  -1   4  11  329.72    8.31   0
  -1   7  13    8.02    7.05   0
  -1   8  13   34.00    5.89   0
  -1   9  13  192.07    7.60   0
  -1  13   9   44.83    5.21   0
  -1  14   7   46.09    4.68   0
  -1  15   4   19.52    2.90   0
   0   2   7  366.93    9.88   0
   0  11  11   -1.29    5.95   0
   0  13   8   52.89    4.49   0
   0  15   3    2.07    3.34   0
   1   8  10  181.89    7.39   0
   1  10   9   21.15    6.52   0
   1  11   8   65.35    5.12   0
   1  12   7   42.26    6.20   0
   1  13   5  154.11    6.42   0
   2   3  -3  112.61   10.24   0
   2   6   4   80.34    6.68   0
   2  11   2  196.62    7.10   0
  -3   8  10  342.62    7.90   0
  -3  12   7    6.65    4.99   0
  -2   2   7  352.27    9.17   0
  -2   3   9  379.25    8.99   0
  -2   6  12  154.86    7.12   0
  -2  10  12   47.61    6.42   0
  -2  11  11   84.71    5.02   0
  -2  14   6   20.32    3.12   0
  -2  15   3    3.64    2.86   0
  -1   3  10   19.23    7.88   0
  -1   6  13   52.41    7.11   0
  -1  10  13  137.37    7.00   0
  -1  12  11   60.46    5.81   0
   0   3   9 2314.33   11.96   0
   0  10  12   65.63    6.52   0
   0  12  10   43.80    3.86   0
   1   3   6  526.31    9.54   0
   1   7  10  438.42    6.52   0
   1   9  10  136.28    6.82   0
   1  15  -3    0.78    3.55   0
   2   4   1  437.36    9.42   0
   2   5   3  441.67    8.78   0
   2   7   5  215.12    7.03   0
   2   8   5   64.45    6.70   0
   2  10   4   28.70    6.85   0
   2  12   0   59.78    5.68   0
  -3   7  10   42.28    6.39   0
  -3   9  10   40.09    6.20   0
  -2   8  13  149.47    6.85   0
  -2  13   9   37.81    4.39   0
  -1  13  10   17.61    5.07   0
  -1  14   8   33.06    4.32   0
   0   9  13  257.93    7.30   0
   0  13   9   66.90    5.59   0
   0  14   7   75.46    4.93   0
   0  15   4   33.72    3.78   0
   1   4   8 1221.26   10.57   0
   1   6  10   91.72    6.82   0
   1  10  10  112.24    7.04   0
   1  11   9   35.40    6.42   0
   1  13   6   28.81    5.34   0
   1  14   3   24.07    4.89   0
   1  15  -2   23.60    4.17   0
   2   9   5   62.46    7.00   0
   2  11   3   81.83    6.32   0
   2  12   1   22.59    5.82   0
  -3   6  10  104.12    7.58   0
  -3  11   9   24.11    5.37   0
  -2   5  12  113.16    6.40   0
  -2   7  13  223.70    7.49   0
  -2   9  13   71.53    6.51   0
  -2  11  12   24.08    5.80   0
  -2  14   7    5.61    3.64   0
  -2  15   4    0.11    2.86   0
  -1   5  13  100.79    7.40   0
  -1   7  14  157.12    7.47   0
  -1   8  14  160.14    5.60   0
  -1   9  14  158.43    7.68   0
  -1  11  13  177.03    6.56   0
   0   4  11  482.28    8.29   0
   0   5  12  342.87    6.09   0
   0  10  13    1.73    6.42   0
   0  11  12    7.25    4.52   0
   1   7  11   72.32    7.01   0
   1   8  11   52.67    6.72   0
   1   9  11   70.37    7.31   0
   1  12   8   39.85    4.59   0
   1  14   4   13.11    4.55   0
   1  15  -1    9.76    3.59   0
   2   6   5   72.83    6.97   0
   2   8   6   90.67    7.89   0
   2  10   5   26.67    6.95   0
  -3   3   6  112.18    7.17   0
  -3  10  10   57.32    5.90   0
  -3  12   8    3.78    4.17   0
  -2   4  11   44.94    6.07   0
  -2   6  13   78.30    7.04   0
  -2  10  13    9.66    6.10   0
  -2  12  11   25.96    5.55   0
  -1   1   6  240.04    8.73   0
  -1   6  14   97.21    7.28   0
  -1  10  14   47.63    6.59   0
  -1  12  12   34.60    3.96   0
  -1  14   9    1.14    4.06   0
  -1  15   6    0.82    3.10   0
   0  13  10   47.11    5.43   0
   0  14   8   80.46    5.03   0
   0  15   5   48.41    4.05   0
   1   5  10  394.10    7.69   0
   1  11  10   84.09    6.66   0
   1  13   7   48.24    5.59   0
   1  15   0    2.84    3.18   0
   2   3  -2   72.72    8.90   0
   2   4   2  261.18    8.89   0
   2   5   4  271.73    7.77   0
   2   9   6   91.45    7.11   0
   2  11   4  109.41    6.64   0
   2  12   2   80.61    5.85   0
   2  13  -2   15.29    5.06   0
  -3   7  11   35.73    7.36   0
  -3   8  11  396.08    7.99   0
  -3   9  11   45.68    6.53   0
  -2  13  10    9.10    4.39   0
  -2  14   8   15.43    3.60   0
  -2  15   5    0.42    2.55   0
  -1   3  11   70.39    8.27   0
  -1  13  11   78.80    4.27   0
   0   1   5  422.54   10.24   0
   0   2   8   22.44    8.09   0
   0   3  10  820.91    8.11   0
   0   8  14   25.17    4.62   0
   0  11  13   49.86    5.94   0
   0  12  12    3.70    4.54   0
   1   3   7   90.98    8.04   0
   1   4   9   85.61    7.19   0
   1   6  11  297.24    7.22   0
   1  10  11   62.89    5.40   0
   1  12   9   95.33    6.06   0
   1  14   5   22.41    4.65   0
   2  10   6   47.46    6.88   0
   2  12   3   33.35    6.95   0
   2  13  -1    9.21    4.84   0
  -2   3  10  115.93    6.67   0
  -2   7  14   30.88    7.57   0
  -2   8  14   71.12    5.68   0
  -2   9  14  273.43    7.78   0
  -2  11  13  107.29    6.11   0
  -2  12  12    2.47    4.93   0
  -1   9  15  101.77    6.69   0
  -1  11  14   10.13    5.91   0
  -1  12  13   30.13    5.14   0
  -1  15   7    2.17    1.79   0
   0   5  13    4.22    6.63   0
   0  10  14   23.00    5.79   0
   0  13  11   14.09    5.14   0
   1   7  12   76.81    6.93   0
   1   8  12  210.48    5.50   0
   1   9  12   59.78    7.22   0
   1  11  11   63.59    6.49   0
   1  13   8   60.86    5.44   0
   1  15   1    4.12    2.94   0
   1  15   1    0.86    1.87   0
   2   6   6  157.61    6.91   0
   2   7   7  102.14    7.09   0
   2   8   7  288.78    8.99   0
   2   9   7   45.15    7.17   0
   2  11   5   19.87    6.40   0
   2  13   0   -0.36    5.31   0
  -3   5  10   17.65    6.48   0
  -3  13   7    0.92    3.86   0
  -2   2   8  896.62   11.71   0
  -2   5  13   19.27    6.55   0
  -2  10  14  112.50    6.79   0
  -1   4  13   49.99    6.93   0
  -1   5  14    1.59    6.82   0
  -1  10  15  148.25    7.13   0
  -1  13  12    4.22    4.58   0
  -1  14  10    4.11    3.96   0
   0   8  15   97.01    6.59   0
   1   5  11  111.38    6.79   0
   1  10  12   69.72    6.78   0
   1  12  10  106.07    5.93   0
   1  14   6   29.58    4.66   0
   1  15   2   10.97    3.92   0
   2   4   3  168.08    7.15   0
   2   5   5 1066.71   10.53   0
   2  10   7  215.05    7.40   0
   2  12   4    4.57    5.71   0
  -3   6  11    0.78    5.90   0
  -3   8  12  258.67    8.81   0
  -2   4  12   90.21    6.26   0
  -2   6  14   85.33    7.06   0
  -2  13  11    2.65    4.10   0
  -2  14   9    0.95    2.62   0
  -2  14   9   -0.42    1.67   0
  -1   6  15  101.09    7.19   0
  -1  15   8    1.97    2.89   0
   0   3  11    6.48    6.90   0
   0   9  15   71.32    6.71   0
   0  12  13  138.74    5.72   0
   0  14  10    0.15    3.96   0
   0  15   7   31.01    3.03   0
   1   2   5  317.76    9.23   0
   1   3   8   73.65    8.37   0
   1   6  12  149.18    6.77   0
   1   9  13  170.35    7.68   0
   1  13   9   42.66    4.93   0
   1  15   3   -1.04    3.14   0
   2   3  -1  227.72    9.71   0
   2   8   8  154.12    7.36   0
   2   9   8  374.51    8.67   0
   2  11   6   30.58    6.37   0
   2  13   1    8.53    4.94   0
  -3   7  12   75.59    7.59   0
  -3   9  12   13.41    6.16   0
  -2   1   5   19.51    7.64   0
  -2   9  15  111.23    6.74   0
  -2  11  14   40.64    6.47   0
  -2  12  13    3.46    4.98   0
  -1   3  12 1200.80   11.64   0
  -1   8  16   30.63    7.29   0
  -1   9  16   75.16    7.02   0
  -1  11  15   35.39    5.66   0
  -1  12  14   12.93    5.21   0
  -1  14  11   22.89    3.71   0
   0   2   9  736.51   10.23   0
   0   5  14  143.85    7.29   0
   0  10  15    5.38    4.69   0
   0  13  12   26.50    5.12   0
   1   4  10  411.78    6.54   0
   1   7  13    5.32    6.88   0
   1  10  13  129.54    7.10   0
   1  11  12   25.51    6.05   0
   1  12  11   61.60    5.65   0
   1  14   7   45.23    4.60   0
   2   5   6  238.59    7.23   0
   2   7   8   85.72    6.88   0
   2  10   8  212.63    7.45   0
   2  11   7   50.42    7.14   0
   2  12   5   13.74    5.68   0
  -3  10  12  139.20    6.49   0
  -2   7  15    8.01    7.16   0
  -2  10  15   50.98    6.01   0
  -2  13  12   15.10    3.79   0
  -2  14  10    3.14    3.45   0
  -1   1   7  151.95    8.68   0
  -1   2  10  110.31    8.39   0
  -1   5  15  239.02    7.52   0
  -1  10  16   43.09    6.75   0
  -1  13  13   36.17    3.72   0
  -1  15   9   27.16    3.36   0
   0   4  13  425.08    6.59   0
   0   8  16    0.21    6.84   0
   0   9  16  140.07    7.12   0
   0  11  15  408.59    7.29   0
   0  12  14    3.51    5.17   0
   0  15   8    0.80    1.56   0
   1   5  12  123.98    6.73   0
   1  13  10   12.16    4.78   0
   1  15   4    8.11    3.49   0
   2   4   4  365.52    8.00   0
   2   8   9  146.66    6.86   0
   2  13   3   29.86    5.88   0
  -3   3   7    6.93    6.76   0
  -2   3  11  136.29    6.84   0
  -2   5  14   37.49    6.53   0
  -2   6  15   22.12    7.33   0
  -1   4  14   37.58    7.11   0
  -1   6  16   13.63    6.74   0
  -1  12  15   11.70    5.01   0
   0   7  16   84.20    6.83   0
   0  10  16   13.85    6.03   0
   0  13  13   11.63    4.85   0
   0  14  11    9.87    4.07   0
   1   6  13   51.24    4.88   0
   1   8  14  154.19    7.00   0
   1   9  14  156.93    6.83   0
   1  11  13  170.67    6.69   0
   1  12  12   37.39    5.73   0
   1  14   8   28.53    4.36   0
   2   3   0  233.85    8.93   0
   2   6   8  487.26    8.36   0
   2  11   8    4.08    6.96   0
   2  12   6   26.00    5.83   0
  -3   8  13   15.80    6.38   0
  -3   9  13   45.06    7.27   0
  -2   2   9  282.40    8.76   0
  -2   4  13  332.79    7.52   0
  -2   8  16   80.77    7.24   0
  -2   9  16   85.40    6.57   0
  -2  11  15    4.93    5.57   0
  -2  12  14    4.95    5.01   0
  -1   8  17   45.99    7.08   0
  -1   9  17   10.34    7.17   0
  -1  11  16   20.64    4.05   0
  -1  14  12   16.86    3.04   0
   0   3  12   61.43    6.88   0
   0   5  15  246.66    7.82   0
   0  15   9    8.87    3.28   0
   1   4  11  315.17    6.17   0
   1   7  14  149.03    5.19   0
   1  10  14   44.43    6.68   0
   1  15   5   11.07    3.04   0
   1  15   5   -0.31    1.80   0
   2   4   5  325.04    9.16   0
   2   5   7 1149.25   10.35   0
   2  10   9   69.12    6.65   0
   2  13   4   23.50    5.14   0
  -3   7  13   40.41    7.38   0
  -2   7  16   40.98    6.43   0
  -2  10  16   27.76    5.72   0
  -2  13  13    3.02    4.03   0
  -2  14  11   -1.57    3.39   0
  -1   3  13  439.57    8.99   0
  -1   7  17   24.99    5.76   0
  -1  10  17   26.98    6.21   0
  -1  15  10   12.61    1.91   0
  -1  15  10    7.29    1.71   0
   0   2  10  196.74    7.90   0
   0   4  14    2.33    6.58   0
   0   8  17    2.71    6.60   0
   0  12  15   19.70    5.16   0
   0  14  12   -2.62    4.03   0
   1   1   1 1374.43   18.60   0
   1   5  13   90.38    6.87   0
   1  13  11   77.80    4.40   0
   1  14   9    3.62    4.20   0
   1  15   6   -0.07    2.96   0
   2   3   1  234.11    8.99   0
   2   6   9  186.91    7.56   0
   2   7  10  326.47    7.97   0
   2   8  10   18.10    6.30   0
   2   9  10   98.46    7.47   0
   2  12   7    7.43    6.18   0
  -3  10  13   71.62    5.77   0
  -1   1   8   86.16    9.41   0
  -1   2  11  260.68    8.60   0
  -1   4  15  194.78    7.48   0
  -1   5  16   49.39    7.36   0
  -1   6  17   18.39    6.67   0
  -1  11  17  140.76    6.35   0
  -1  12  16   70.69    5.08   0
  -1  14  13    0.90    3.45   0
   0   1   7  383.65   10.66   0
   0   7  17  141.17    7.05   0
   0  13  14   10.80    3.50   0
   1   2   7  955.09   11.47   0
   1   4  12 1581.20   10.94   0
   1   7  15   42.61    6.51   0
   1   8  15   81.69    5.94   0
   1  10  15  143.61    7.05   0
   1  11  14   13.03    4.53   0
   1  12  13   32.00    5.41   0
   2   5   8   20.30    6.39   0
   2  10  10    9.34    6.88   0
   2  11   9  114.04    6.48   0
   2  13   5   11.94    4.91   0
  -2   3  12  151.67    6.96   0
  -2   5  15   73.88    6.47   0
  -2   6  16  142.46    6.84   0
  -2   8  17  390.55    8.13   0
  -2   9  17   64.10    6.29   0
  -1   9  18  342.65    8.06   0
  -1  13  15   13.42    4.46   0
  -1  15  11    4.43    3.01   0
   0   0  -5    0.27    3.92   0
   0   3  13  256.60    7.55   0
   0   5  16    2.71    7.07   0
   0  14  13   -1.25    3.64   0
   1   3  10   21.10    5.19   0
   1  13  12    4.48    4.63   0
   1  14  10   -4.03    4.26   0
   2   3   2   74.13    7.99   0
   2   4   6  163.96    7.08   0
   2   6  10  434.48    8.55   0
   2   8  11   37.92    7.18   0
   2   9  11  184.63    7.92   0
  -3   9  14    3.53    5.37   0
  -2   4  14   99.30    6.70   0
  -2   7  17   37.93    6.79   0
  -2  10  17    6.67    5.91   0
  -2  13  14   12.45    3.65   0
  -2  14  12    0.94    2.73   0
  -2  14  12   -0.88    1.50   0
  -1   7  18  105.96    6.11   0
  -1  10  18   60.77    6.02   0
   0   2  11  146.06    7.88   0
   0   4  15  116.96    6.87   0
   0   6  17   88.01    5.42   0
   0   8  18   17.17    6.90   0
   0  13  15    2.60    3.93   0
   0  15  11    2.14    2.58   0
   1   5  14    2.49    6.70   0
   1   6  15   95.88    6.88   0
   1   9  16   66.51    6.90   0
   1  11  15   23.36    6.23   0
   1  12  14   15.10    5.83   0
   2   7  11  149.28    7.72   0
   2  10  11    4.55    6.62   0
   2  11  10   24.13    6.24   0
   2  12   9    1.65    6.39   0
  -3  10  14   41.39    5.69   0
  -1   3  14   39.12    7.31   0
  -1   5  17   45.78    7.18   0
  -1   6  18   10.36    6.87   0
  -1  11  18   34.68    5.45   0
  -1  12  17   32.79    5.29   0
  -1  14  14    1.40    1.77   0
   0   7  18    1.82    6.82   0
   0  10  18  105.05    5.81   0
   1   2   8  269.63    9.15   0
   1   3  11   70.03    7.26   0
   1   4  13   47.84    6.77   0
   1   7  16  147.76    7.00   0
   1  10  16   47.85    6.61   0
   1  13  13   40.57    4.83   0
   1  14  11   24.06    4.38   0
   1  15   8    1.74    2.85   0
   2   4   7   39.39    6.55   0
   2   5   9  593.87    7.59   0
   2   8  12    8.37    6.96   0
   2   9  12   67.25    6.85   0
   2  13   7   95.04    5.65   0
  -1  13  16   34.63    3.54   0
  -1  15  12    4.26    1.50   0
  -1  15  12    2.31    1.37   0
   0   0  -3   -0.05    3.23   0
   0   1   8  394.69    8.50   0
  -5  -5  -7   10.30    5.81   0
  -5  -4  -7   43.70    6.09   0
  -5  -3 -24    0.64    2.15   0
  -5  -3 -24   -0.36    1.18   0
  -5  -3  -7   91.62    5.98   0
  -5  -2 -23    1.10    3.32   0
  -5  -2  -8   30.90    6.38   0
  -5  -1 -10  114.54    6.69   0
  -4  -1  -1    7.21    6.23   0
  -4   2 -23   58.54    5.84   0
  -4   2  -8   30.35    6.89   0
  -3   4 -20   22.22    6.58   0
  -3   4 -19   10.35    5.61   0
  -3   4 -12  141.50    5.52   0
  -3   4 -11  176.15    7.18   0
  -2   4 -24  432.54    8.62   0
  -1   4  -8 1233.88   12.05   0
  -5  -4  -6   26.97    5.87   0
  -5  -2 -24    0.93    2.32   0
  -5  -2  -7  124.42    6.53   0
  -5  -1 -22    7.56    3.27   0
  -5  -1  -9   67.46    7.27   0
  -5   0 -19    4.89    3.84   0
  -5   0 -18   32.20    5.03   0
  -5   0 -16    2.20    4.08   0
  -5   0 -15    6.56    4.17   0
  -5   0 -14    4.43    5.21   0
  -5   0 -13   11.48    5.20   0
  -4  -2   0    5.97    6.23   0
  -4   0 -29    3.91    2.95   0
  -4   1 -27    8.69    4.12   0
  -4   1  -4  206.16    7.22   0
  -4   2 -24    6.10    4.82   0
  -4   2  -7  130.16    6.66   0
  -4   3 -18   49.47    6.33   0
  -4   3 -17   67.38    6.96   0
  -4   3 -14    1.89    5.82   0
  -4   3 -13    7.46    6.47   0
  -3   1   0    7.64    6.51   0
  -3   2 -29   13.59    4.40   0
  -3   2  -2   63.87    6.50   0
  -3   3 -26   13.67    5.59   0
  -3   4 -21   18.54    6.34   0
  -2   4  -7   40.19    4.75   0
  -1   1   1 1312.21   13.30   0
  -1   2  -1 2124.95   13.99   0
  -5  -6  -7    0.33    5.52   0
  -5  -5  -6   48.93    5.74   0
  -5  -3  -6  129.49    7.23   0
  -5  -1  -8  460.34    8.35   0
  -5   0 -20   46.20    4.24   0
  -5   0 -11   86.67    6.51   0
  -4  -4   1   93.63    7.41   0
  -4   2 -25    2.98    4.13   0
  -4   2  -6  266.84    7.18   0
  -4   3 -20   51.76    5.23   0
  -4   3 -19   42.56    5.74   0
  -4   3 -12   65.35    6.78   0
  -4   3 -11  236.37    7.30   0
  -3   4 -22  140.26    6.92   0
  -2  -1   4   76.04    8.23   0
  -2   0   3  456.33    9.05   0
  -2   2   0  173.98    7.76   0
  -2   4 -25   89.97    7.11   0
  -2   4  -6  156.15    6.77   0
  -2   5 -16    3.82    7.41   0
  -2   5 -15   69.97    7.05   0
  -5  -4  -5   10.39    6.94   0
  -5  -2 -25   -0.46    1.93   0
  -5  -2 -25    0.44    1.18   0
  -5  -2  -6   56.00    6.55   0
  -5  -1 -24    0.51    2.64   0
  -5  -1  -7   45.45    6.49   0
  -5   0 -21   42.08    3.79   0
  -5   0 -10   21.14    5.59   0
  -4  -3   1   24.62    6.50   0
  -4  -1   0   26.63    6.79   0
  -4   1 -28    3.17    3.42   0
  -4   1  -3   33.17    6.41   0
  -3  -3   4   65.56    7.17   0
  -3  -1   3  217.62    6.84   0
  -3   0   2  155.56    7.34   0
  -3   3 -27   -0.02    5.03   0
  -3   4 -23   16.59    5.49   0
  -3   4  -8  107.94    6.96   0
  -2  -3   5  140.68    8.04   0
  -2   5 -19   94.21    8.12   0
  -2   5 -14   39.08    6.57   0
  -2   5 -13   25.76    6.44   0
  -1   3  -3 1452.49   13.11   0
   1   1  -9   32.66    5.77   0
  -5  -2  -5   18.50    6.07   0
  -5   0 -22    3.00    2.94   0
  -5   0  -9    1.41    3.99   0
  -5   1 -18    0.22    4.32   0
  -5   1 -17   -0.54    4.65   0
  -5   1 -16    1.57    4.50   0
  -5   1 -15    7.81    5.28   0
  -5   1 -14    8.06    5.25   0
  -5   1 -13  141.06    5.73   0
  -4  -2   1    9.71    5.79   0
  -4   0  -1   32.52    6.73   0
  -4   2 -26   18.75    4.14   0
  -4   2  -5   -0.09    6.53   0
  -4   3 -22   32.86    5.29   0
  -4   3  -9   55.85    6.50   0
  -3   1   1 1108.51    9.65   0
  -3   2 -30    1.15    4.38   0
  -3   2  -1  345.90    5.84   0
  -3   4 -24    9.56    5.05   0
  -2   1   2  118.50    7.89   0
  -2   3  -2   70.48    5.27   0
  -2   4 -26  168.57    8.00   0
  -2   4  -5  311.27    7.27   0
  -2   5 -20   63.66    6.89   0
  -2   5 -12  118.79    5.11   0
  -2   5 -11   24.18    6.35   0
   0   3  -7  119.94    7.56   0
  -5  -1 -25   10.54    2.58   0
  -5  -1  -6   81.94    6.65   0
  -5   0 -23   -1.80    3.12   0
  -5   0  -8    5.28    4.60   0
  -5   1 -19    7.45    4.14   0
  -5   1 -12    8.71    4.19   0
  -5   1 -11   84.94    6.11   0
  -4   1  -2  103.01    6.74   0
  -4   2  -4   84.86    6.51   0
  -4   3  -8  100.76    6.96   0
  -3  -2   4   37.29    6.78   0
  -2   5 -21    3.68    7.49   0
  -2   5 -10  321.23    7.35   0
  -1   4  -6 3235.37   15.84   0
  -1   5 -17   45.07    6.82   0
  -1   5 -16   36.49    6.08   0
  -1   5 -15  225.69    7.59   0
  -1   5 -14    2.14    5.83   0
   0   4 -16  120.33    7.73   0
   0   4 -15  120.89    8.09   0
  -5  -2  -4   33.03    6.06   0
  -5  -1  -5   30.76    6.27   0
  -5   0  -7   38.19    6.96   0
  -5   1 -21   30.76    4.12   0
  -5   1 -10  117.57    6.32   0
  -4  -1   1    6.08    6.15   0
  -4   0   0   76.86    7.00   0
  -4   1 -29    0.15    2.65   0
  -4   1 -29   -0.24    1.47   0
  -4   2 -27    1.36    3.61   0
  -4   3 -24    3.36    4.11   0
  -4   3  -7   10.80    6.68   0
  -4   4 -16   51.14    6.49   0
  -4   4 -14  104.53    6.46   0
  -3  -5   4   29.46    6.62   0
  -3   2   0  336.16    7.24   0
  -3   4 -25   11.17    5.26   0
  -3   5 -18  205.79    7.16   0
  -3   5 -17  142.17    7.41   0
  -3   5 -15  228.25    8.00   0
  -3   5 -14   33.13    7.43   0
  -2   2   1  306.31    7.76   0
  -2   5  -9  591.35    8.19   0
  -1   5 -18   39.62    5.45   0
  -1   5 -13   96.54    6.97   0
  -1   5 -12  124.13    7.89   0
   0   4 -17   40.37    7.28   0
   0   4 -14    1.42    6.28   0
  -5   0  -6   48.11    7.02   0
  -5   1 -22    9.96    3.37   0
  -4  -4   2   21.70    6.27   0
  -4   1  -1    6.14    6.43   0
  -4   2  -3   72.78    6.78   0
  -4   3  -6  125.45    6.57   0
  -4   4 -19   27.49    5.40   0
  -4   4 -18  108.10    5.71   0
  -4   4 -17   88.18    4.80   0
  -4   4 -13   66.17    4.97   0
  -4   4 -12   20.02    5.90   0
  -3   0   3  873.04    9.36   0
  -3   5 -20   38.08    6.19   0
  -3   5 -19    9.54    6.44   0
  -3   5 -12    2.18    4.35   0
  -3   5 -11  180.95    6.85   0
  -2   3  -1  222.93    7.63   0
  -2   4 -27    3.38    6.09   0
  -2   4  -4  369.97    6.08   0
  -2   5 -22   87.87    6.65   0
  -1   5 -19   94.51    6.10   0
   0   4 -18    0.35    6.65   0
   0   4 -13  431.82   10.64   0
  -5  -4  -3   17.38    6.45   0
  -5  -3  -3   33.95    5.98   0
  -5  -2  -3    9.42    6.82   0
  -5  -1  -4   32.95    6.70   0
  -5   0 -25    7.61    2.56   0
  -5   1 -23   68.32    3.97   0
  -5   1  -8  468.80    6.54   0
  -5   2 -18   62.78    4.78   0
  -5   2 -17   35.12    4.66   0
  -5   2 -16   11.79    3.64   0
  -5   2 -15   54.85    3.92   0
  -5   2 -14   36.14    3.74   0
  -5   2 -13    3.25    4.54   0
  -5   2 -12   10.60    5.26   0
  -4  -2   2   27.60    6.56   0
  -4   2 -28    4.75    2.86   0
  -4   4 -20   60.39    5.62   0
  -4   4 -11  310.47    6.18   0
  -3   1   2  144.31    6.75   0
  -3   5 -21   50.45    5.74   0
  -3   5 -10   23.39    6.57   0
  -2   0   4   -0.98    6.94   0
  -2   5 -23  135.27    8.17   0
  -2   5  -8   20.13    4.62   0
  -1   0   3    3.11    8.61   0
  -1   4  -5 1319.71   11.46   0
  -1   5 -20   44.06    6.72   0
  -1   5 -11  110.04    6.51   0
  -5   0  -5    7.77    5.20   0
  -5   1  -7   51.41    5.89   0
  -5   2 -20    3.15    3.75   0
  -5   2 -11    8.35    5.25   0
  -4   0   1   30.00    6.14   0
  -4   2  -2   28.92    6.38   0
  -4   4 -21   89.65    5.79   0
  -4   4  -9   17.14    5.80   0
  -3   2   1  344.26    7.12   0
  -3   5 -22   15.74    5.42   0
  -3   5  -9  108.64    6.52   0
  -2   1   3  302.44    8.11   0
  -2   4  -3  162.40    6.86   0
  -2   5  -7 1189.11    9.78   0
  -1   5 -10  406.90    7.67   0
   0   4 -12 1700.30   17.21   0
  -5  -1  -3  103.46    7.22   0
  -5   0  -4  111.08    6.41   0
  -5   1 -24   -0.32    1.50   0
  -5   1  -6   78.68    6.07   0
  -5   2 -21   16.24    3.80   0
  -4  -1   2  105.42    6.73   0
  -4   1   0   25.82    6.68   0
  -4   3 -26   24.52    3.90   0
  -4   4 -22   43.25    4.97   0
  -4   4  -8  100.98    6.72   0
  -2   3   0  231.26    7.47   0
  -2   5 -24  249.68    8.57   0
  -1   5 -21   88.85    7.26   0
  -1   5  -9  210.41    7.13   0
   0   3  -6  524.70   11.11   0
  -5  -3  -2   13.13    5.98   0
  -5  -2  -2    6.66    6.53   0
  -5   1  -5   20.43    6.47   0
  -5   2 -22   -0.89    3.18   0
  -5   2  -8   37.85    6.12   0
  -4   2  -1   10.41    6.14   0
  -4   4 -23    2.42    4.50   0
  -4   4  -7  130.63    6.12   0
  -3  -2   5  464.94    8.96   0
  -3   0   4   14.09    5.96   0
  -3   1   3  226.75    7.16   0
  -3   4 -27    9.97    4.27   0
  -3   5 -23   46.89    5.80   0
  -3   5  -7   22.51    6.25   0
  -2  -1   5   19.49    5.89   0
  -2   2   2  905.29    8.12   0
   0   4 -11  512.68   10.62   0
  -5  -4  -2    4.44    5.83   0
  -5  -1  -2   11.64    6.28   0
  -5   0  -3   75.49    6.33   0
  -5   1 -25   -1.66    1.37   0
  -5   1 -25   -0.85    1.31   0
  -5   2 -23    0.47    2.59   0
  -5   2  -7  119.41    6.59   0
  -5   3 -17   50.18    4.75   0
  -5   3 -16   -3.12    4.43   0
  -5   3 -15   47.05    4.87   0
  -5   3 -14    7.52    4.84   0
  -5   3 -12   38.64    5.04   0
  -4  -3   3   26.66    5.26   0
  -4  -2   3   67.37    6.24   0
  -4   0   2  112.05    7.05   0
  -4   3 -27    1.68    3.35   0
  -4   3  -3   24.83    6.22   0
  -4   4 -24   14.09    4.30   0
  -4   4  -6   84.71    6.68   0
  -4   5 -17   26.90    5.49   0
  -4   5 -16  199.04    6.26   0
  -4   5 -15   99.67    5.95   0
  -4   5 -14  125.76    6.66   0
  -4   5 -13  186.97    6.84   0
  -3   2   2   64.91    6.37   0
  -3   3   0  155.87    6.75   0
  -3   5 -24  108.61    6.61   0
  -3   5  -6    0.48    6.17   0
  -2   6 -17  106.61    6.97   0
  -2   6 -16  142.87    6.78   0
  -2   6 -15   20.78    5.99   0
  -2   6 -14   86.27    7.45   0
  -2   6 -13   87.38    7.17   0
  -2   6 -12  167.34    8.50   0
  -1   3  -1 1536.99   12.99   0
  -1   5  -8  163.55    7.05   0
  -5   1  -4   37.86    7.29   0
  -5   2  -6   54.18    6.03   0
  -5   3 -19   -1.07    3.48   0
  -5   3 -11   14.69    4.54   0
  -5   3 -10   48.02    5.37   0
  -4  -1   3   30.19    7.09   0
  -4   5 -19   17.60    5.09   0
  -4   5 -12   39.30    6.07   0
  -4   5 -11   77.74    6.20   0
  -3  -1   5  202.77    8.31   0
  -3   6 -17  109.99    6.81   0
  -3   6 -16  156.82    6.91   0
  -3   6 -15  100.94    6.84   0
  -3   6 -14   12.03    6.75   0
  -3   6 -13  128.97    7.58   0
  -2   5 -25    2.60    5.48   0
  -2   5  -5 1099.05    8.34   0
  -2   6 -18   48.64    6.41   0
  -2   6 -11  251.66    7.17   0
  -1   2   1 2138.77   13.62   0
  -5  -2  -1   -0.87    5.95   0
  -5   0  -2  181.98    7.05   0
  -5   2 -24   -0.51    2.48   0
  -5   3 -20    0.58    3.72   0
  -5   3  -9   68.30    5.71   0
  -4   2   0    6.03    4.21   0
  -4   3  -2  311.72    5.72   0
  -4   4 -25    3.25    3.64   0
  -4   4  -5  106.29    5.38   0
  -4   5 -20   14.29    5.38   0
  -4   5 -10  197.31    6.38   0
  -3   5 -25   -0.25    5.14   0
  -3   5  -5  165.43    5.35   0
  -3   6 -19   28.94    6.62   0
  -3   6 -18   91.29    6.86   0
  -3   6 -12   19.14    6.94   0
  -3   6 -11    5.93    6.45   0
  -2   1   4   69.62    7.18   0
  -2   4  -1  396.11    7.75   0
  -2   6 -20   77.53    7.32   0
  -2   6 -10  442.00    8.12   0
  -1   4  -3 1384.56   11.65   0
  -1   5  -7  194.01    7.56   0
   0   4 -10   66.33    7.12   0
  -6  -2 -13    3.12    3.00   0
  -5  -1  -1   29.37    6.08   0
  -5   1  -3  101.64    7.02   0
  -5   2  -5   18.54    5.69   0
  -5   3 -21   12.68    3.53   0
  -4   5 -21   30.68    5.38   0
  -4   5  -9   14.40    4.36   0
  -4   5  -8    6.03    6.14   0
  -3   3   1  235.22    5.29   0
  -3   6 -10  102.36    6.29   0
  -2   0   5  321.09    7.78   0
  -2   2   3   57.82    7.40   0
  -2   5  -4  276.97    5.65   0
  -2   6  -9  189.68    6.97   0
  -6  -2 -12    2.06    2.81   0
  -6  -2 -12   -0.86    1.69   0
  -6  -2 -11   -0.54    3.07   0
  -6  -1 -15   10.93    2.82   0
  -6  -1 -14   23.58    3.72   0
  -6  -1 -13    2.87    3.19   0
  -6  -1 -12    2.78    3.02   0
  -5   0  -1   -1.82    6.16   0
  -5   2  -4   26.36    5.38   0
  -5   3 -22   34.73    3.63   0
  -5   3  -7   86.57    6.35   0
  -5   4 -15   31.09    4.57   0
  -5   4 -14   17.21    4.27   0
  -4   0   3   67.39    7.08   0
  -4   2   1   15.66    6.23   0
  -4   3  -1   24.94    5.48   0
  -4   4 -26    6.59    3.82   0
  -4   5  -7   16.18    6.22   0
  -3   0   5  235.89    6.57   0
  -3   2   3   49.02    6.30   0
  -3   6 -21   39.49    6.46   0
  -3   6  -9   42.18    5.06   0
  -2   5 -26   16.90    6.27   0
  -2   6 -21    4.82    5.88   0
  -2   6  -8  489.42    7.88   0
  -1   5  -6  677.02    9.40   0
   0   3  -5 1411.60   15.82   0
  -6  -2 -10    2.05    3.61   0
  -6  -1 -11   43.87    4.11   0
  -5  -3   0    8.67    6.78   0
  -5  -2   0  191.12    6.89   0
  -5  -1   0   -6.75    5.68   0
  -5   1  -2    2.59    5.80   0
  -5   3  -6  124.82    6.44   0
  -5   4 -18   -0.47    3.79   0
  -5   4 -17    2.19    3.77   0
  -5   4 -16   10.62    3.30   0
  -5   4 -13   76.45    4.08   0
  -5   4 -12   63.10    4.78   0
  -5   4 -11  110.29    4.99   0
  -4  -2   4   82.75    6.06   0
  -4  -1   4  215.28    8.33   0
  -4   4  -3   48.61    5.03   0
  -3   4   0   19.24    6.68   0
  -3   5 -26    2.47    4.37   0
  -3   6  -8   53.45    4.61   0
  -2   3   2   69.86    6.70   0
  -2   4   0   36.99    6.78   0
  -2   5  -3  438.78    6.05   0
  -2   6 -22   65.26    7.05   0
  -2   6  -7  672.17    8.54   0
  -1   3   0  134.19    6.18   0
   0   4  -9  741.41   11.92   0
  -6  -1 -10   35.68    4.04   0
  -6   0 -16    0.88    1.27   0
  -6   0 -15    1.78    1.52   0
  -6   0 -15    0.66    1.41   0
  -6   0 -14   10.11    1.83   0
  -6   0 -14    3.73    1.68   0
  -6   0 -13    0.99    2.50   0
  -6   0 -13    0.11    1.56   0
  -6   0 -12    2.12    3.31   0
  -5   2  -3    9.09    6.33   0
  -5   3  -5   94.73    6.33   0
  -5   4 -19   15.84    3.96   0
  -5   4 -10   18.29    4.84   0
  -4   1   3   35.87    6.52   0
  -4   3   0  283.07    7.08   0
  -4   4  -2   25.54    6.23   0
  -4   5 -23   21.22    4.29   0
  -4   6 -15   26.76    5.69   0
  -4   6 -14   -1.33    4.98   0
  -3   6  -7   44.70    4.32   0
  -1   4  -2  220.87    8.27   0
  -1   6 -16   11.84    6.35   0
  -1   6 -15   96.48    5.62   0
  -1   6 -14   91.25    5.94   0
  -1   6 -13   53.29    5.92   0
  -6  -1  -9   54.46    4.47   0
  -6   0 -11   10.22    2.91   0
  -6   0 -10   -0.86    3.83   0
  -5   0   0   -0.47    5.76   0
  -5   4  -9    7.31    3.30   0
  -5   4  -8   19.80    4.90   0
  -4   0   4   78.32    6.01   0
  -4   2   2   35.68    6.12   0
  -4   5  -5  111.13    6.28   0
  -4   6 -18   28.84    5.23   0
  -4   6 -17   52.71    5.64   0
  -4   6 -16    6.15    3.82   0
  -4   6 -13   73.75    4.54   0
  -4   6 -12   39.04    6.14   0
  -4   6 -11   89.76    6.35   0
  -3   1   5  201.61    7.13   0
  -3   2   4   33.60    5.99   0
  -3   6 -23   21.00    5.60   0
  -3   6  -6   53.42    6.35   0
  -2  -1   6 1211.10   12.75   0
  -2   2   4  107.46    7.61   0
  -2   5  -2  395.80    7.25   0
  -2   6  -6  163.70    6.83   0
  -1   2   2 3053.25   15.67   0
  -1   5  -5 1616.73   11.60   0
  -1   6 -17   14.87    5.18   0
  -1   6 -12  145.85    6.64   0
  -6  -2  -8   -2.79    3.35   0
  -6  -2  -8   -1.70    2.04   0
  -6   0  -9   25.40    4.00   0
  -6   1 -16   10.29    2.67   0
  -6   1 -15   19.41    2.96   0
  -6   1 -13    3.87    3.01   0
  -6   1 -12   -1.97    3.12   0
  -5  -2   1   -1.26    5.93   0
  -5  -1   1   31.39    5.69   0
  -5   2  -2    3.38    5.18   0
  -5   3  -4   88.50    5.99   0
  -5   4 -21    0.64    2.98   0
  -5   4  -7   51.38    5.44   0
  -4   3   1   28.36    5.79   0
  -4   4  -1   96.78    6.28   0
  -4   5 -24    8.98    3.93   0
  -4   5  -4   48.98    5.86   0
  -4   6 -19   37.13    5.56   0
  -4   6 -10    3.21    5.63   0
  -4   6  -9   37.55    5.76   0
  -3  -3   6  118.93    6.22   0
  -3   4   1  112.16    6.74   0
  -3   6  -5  102.67    6.26   0
  -2   1   5   18.15    7.18   0
  -2   4   1  403.61    8.18   0
  -2   6 -23  141.24    6.74   0
  -2   6  -5   75.18    6.29   0
  -1   0   4    4.06    6.57   0
  -1   6 -18   12.79    6.04   0
  -1   6 -10   90.83    7.61   0
   0   4  -8  555.13   11.24   0
  -6  -1  -7   -0.01    3.95   0
  -6   0  -8   -1.64    3.92   0
  -6   1 -17    0.68    1.23   0
  -6   1 -11   57.83    4.07   0
  -6   1 -10   38.68    3.95   0
  -5   0   1    8.28    5.89   0
  -5   1   0    3.84    6.54   0
  -5   3  -3   31.50    5.64   0
  -5   4 -22    0.38    2.40   0
  -5   4  -6   33.51    5.28   0
  -4   6 -20   33.02    4.74   0
  -4   6  -8   37.69    5.40   0
  -3   0   6  428.46    7.92   0
  -3   7 -17   61.53    5.84   0
  -3   7 -16  280.23    7.39   0
  -3   7 -15   74.64    6.80   0
  -3   7 -14  373.19    7.85   0
  -3   7 -13   45.28    6.78   0
  -3   7 -12   81.98    7.19   0
  -3   7 -11   39.97    7.16   0
  -2  -3   6  310.52   11.18   0
  -2   3   3  115.27    6.63   0
  -2   5  -1  100.66    6.40   0
  -2   7 -15   11.16    6.87   0
  -2   7 -14   36.10    5.94   0
  -1   3   1 1523.81   12.25   0
  -1   4  -1  219.50    8.43   0
  -6   0  -7   25.62    4.28   0
  -6   1  -9   66.85    4.23   0
  -5   4  -5   15.42    5.24   0
  -5   5 -16   -0.78    3.96   0
  -5   5 -15    4.29    3.32   0
  -5   5 -13   36.81    3.71   0
  -5   5 -12   26.64    4.30   0
  -4  -2   5    2.40    5.04   0
  -4  -1   5   12.34    5.96   0
  -4   3   2  313.51    6.90   0
  -4   4   0    5.79    6.43   0
  -4   5 -25   -0.14    3.79   0
  -4   5  -3  251.95    5.81   0
  -4   6 -21   44.70    4.53   0
  -4   6  -7   41.59    5.64   0
  -3   6 -24   32.35    5.19   0
  -3   7 -18   68.03    6.44   0
  -3   7 -10   45.23    6.75   0
  -2   0   6    1.66    6.54   0
  -2   6  -4   79.23    5.99   0
  -2   7 -17   33.74    5.97   0
  -2   7 -16   36.30    6.03   0
  -2   7 -12  122.69    7.30   0
  -2   7 -11  147.54    7.82   0
  -1   6  -9  215.17    6.86   0
   0  -3   0    0.98    3.51   0
  -6  -2  -6   -0.63    3.66   0
  -6  -1  -6   31.33    4.30   0
  -6   2 -16    0.72    2.12   0
  -6   2 -15    2.16    2.60   0
  -6   2 -12    1.03    3.16   0
  -5   1   1   24.14    5.90   0
  -5   3  -2   11.19    5.22   0
  -5   5 -10   36.12    3.70   0
  -5   5  -9   47.72    5.10   0
  -4   0   5   13.39    6.47   0
  -4   5  -2  114.49    6.55   0
  -4   6  -6    6.82    5.92   0
  -3   2   5  473.35    7.67   0
  -3   6  -3  150.19    6.99   0
  -3   7  -9   60.50    7.21   0
  -2   7 -18  235.30    7.20   0
  -2   7 -10  329.10    7.35   0
  -1   6  -8  183.00    6.63   0
   0   3  -4 1456.85   15.96   0
  -6  -1  -5   44.67    5.12   0
  -6   0  -6    1.99    4.12   0
  -6   1  -7   19.96    4.02   0
  -6   2 -11    6.42    2.76   0
  -6   2 -10   13.49    3.61   0
  -5  -2   2    5.53    5.47   0
  -5   0   2  182.54    6.62   0
  -5   2   0  196.63    5.52   0
  -5   4  -4   66.74    5.98   0
  -5   5 -19   18.85    3.37   0
  -5   5  -8    8.57    4.65   0
  -4   2   4   76.59    6.29   0
  -4   4   1   96.58    7.19   0
  -4   6  -5  134.00    6.48   0
  -3   3   4   65.13    4.49   0
  -3   6 -25    2.20    5.41   0
  -3   7 -20   59.66    5.91   0
  -3   7  -7  254.39    7.50   0
  -2   5   0  128.75    6.57   0
  -2   6  -3  478.65    7.46   0
  -2   7 -19   37.23    6.44   0
  -1   5  -3   26.01    7.37   0
   0   4  -7  756.33   11.85   0
  -6   0  -5    1.20    4.09   0
  -5   3  -1  193.27    6.74   0
  -5   4  -3   21.47    5.67   0
  -5   5 -20    0.29    2.45   0
  -5   5 -20    0.32    1.58   0
  -5   5  -7   18.91    4.35   0
  -4   1   5   13.71    6.23   0
  -4   3   3   22.50    6.32   0
  -4   7 -16   -0.11    4.87   0
  -4   7 -15  170.09    6.58   0
  -4   7 -14   35.57    5.42   0
  -4   7 -13   21.67    5.55   0
  -4   7 -12    8.46    5.16   0
  -4   7 -11    1.16    5.15   0
  -3   4   3   36.49    6.04   0
  -3   7  -6   -1.93    6.13   0
  -2   3   4   66.58    6.78   0
  -2   7 -20   63.97    6.91   0
  -2   7  -7  111.34    6.66   0
  -1   2   3 3819.78   18.16   0
  -1   4   0  533.61    9.32   0
  -1   6  -7  845.37    9.11   0
  -6   2  -8   19.04    3.05   0
  -5   1   2   12.79    6.32   0
  -5   2   1    3.06    5.87   0
  -5   5 -21    0.00    2.59   0
  -5   5  -6   54.00    5.00   0
  -4   4   2   17.51    6.59   0
  -4   6 -23   -0.61    2.88   0
  -4   6 -23    0.53    1.88   0
  -4   7 -17    4.14    4.96   0
  -4   7 -10   77.48    5.75   0
  -4   7  -9   10.53    5.83   0
  -3   0   7    6.73    5.93   0
  -3   7 -21   83.25    5.65   0
  -2   4   3  168.79    6.85   0
  -2   5   1  108.37    6.63   0
  -2   6  -2  154.87    6.25   0
  -1   1   4 1291.10   12.56   0
  -1   3   2 2783.96   14.43   0
  -1   6  -6  986.34    9.62   0
   0  -2   0  380.53    9.17   0
  -6   0  -4   22.51    4.30   0
  -6   2  -7   36.16    3.39   0
  -6   3 -15    5.16    2.12   0
  -6   3 -15   -0.26    1.11   0
  -6   3 -14    3.60    1.49   0
  -6   3 -14    1.03    1.35   0
  -6   3 -13    2.22    1.55   0
  -6   3 -13    1.41    1.50   0
  -6   3 -12    8.38    1.83   0
  -6   3 -11   13.10    3.42   0
  -6   3 -10   16.27    3.44   0
  -5  -1   3  106.12    6.41   0
  -5   0   3   69.48    6.95   0
  -5   3   0   13.38    6.34   0
  -5   4  -2    5.83    5.38   0
  -5   5  -5  129.86    5.51   0
  -5   6 -15   -0.06    3.77   0
  -5   6 -14   17.77    4.09   0
  -5   6 -12    9.59    4.22   0
  -5   6 -11   27.65    4.56   0
  -4  -1   6  342.72    7.61   0
  -4   0   6    1.40    6.28   0
  -4   2   5    1.92    6.24   0
  -4   5   0    5.46    4.48   0
  -4   6  -3    7.81    5.55   0
  -4   7 -18   32.72    4.69   0
  -4   7  -8   95.01    6.54   0
  -3   2   6  260.43    6.92   0
  -3   3   5  170.84    6.48   0
  -3   7 -22   71.05    6.02   0
  -3   7  -5    7.05    4.32   0
  -2   7 -21   14.22    6.07   0
  -2   7  -6   77.98    6.33   0
  -1   5  -2  226.54    7.69   0
  -6   1  -4   71.27    4.47   0
  -6   2  -6    1.11    3.67   0
  -5  -2   3   12.56    5.57   0
  -5   2   2   -1.80    6.08   0
  -5   4  -1   52.85    5.52   0
  -5   5  -4  106.93    5.75   0
  -5   6 -17    5.24    3.16   0
  -5   6 -10   33.42    4.87   0
  -5   6  -9   30.23    4.07   0
  -4   3   4   75.39    6.31   0
  -4   6  -2   69.55    6.34   0
  -4   7 -19   25.00    4.39   0
  -4   7  -7   60.14    5.78   0
  -3  -4   6  185.09   11.49   0
  -3   4   4   10.90    5.69   0
  -3   7  -4   46.60    6.11   0
  -2  -1   7   19.14    6.63   0
  -2   6  -1   70.63    6.05   0
  -2   7  -5  203.35    7.09   0
  -1   6  -5  294.35    7.54   0
   0   4  -6 1093.61   13.20   0
  -6   0  -3   21.78    4.44   0
  -6   2  -5   40.99    4.10   0
  -6   3  -8   32.07    3.93   0
  -5   3   1  193.03    6.94   0
  -5   6 -18    8.03    2.98   0
  -4   4   3   46.55    6.31   0
  -4   7 -20   40.52    4.18   0
  -4   7  -6   11.12    5.44   0
  -3   7  -3  117.64    6.01   0
  -3   8 -15   26.73    5.93   0
  -3   8 -14   29.88    5.90   0
  -3   8 -13   23.33    6.11   0
  -3   8 -11  410.65    7.52   0
  -2   0   7  146.40    7.02   0
  -2   2   6  434.12    8.52   0
  -2   3   5  127.48    5.14   0
  -1   4   1  217.41    7.67   0
  -6   1  -3   16.45    4.32   0
  -6   2  -4    2.62    3.96   0
  -6   3  -7   15.63    3.61   0
  -5   4   0   12.89    4.94   0
  -5   6 -19   15.59    3.14   0
  -5   6  -7    8.65    3.59   0
  -4   3   5  121.89    6.65   0
  -4   6  -1   90.19    6.36   0
  -4   7 -21    2.01    3.92   0
  -4   7  -5    1.90    5.06   0
  -3   3   6  112.29    6.22   0
  -3   5   3   63.13    6.61   0
  -3   7 -23    5.62    4.88   0
  -3   8 -16   74.15    6.39   0
  -3   8  -9   58.78    6.64   0
  -2   4   4  373.88    7.49   0
  -2   6   0  160.61    6.52   0
  -2   7  -4   27.96    4.32   0
  -1   5  -1   95.98    5.63   0
  -1   6  -4   34.21    6.35   0
  -1   7 -14  151.17    7.21   0
  -1   7 -13    5.31    6.00   0
  -1   7 -12   75.53    6.65   0
   0  -1   0    0.43    4.48   0
   0   3  -3    1.53    6.44   0
  -6   3  -6   31.87    3.71   0
  -6   4 -14   -0.27    1.16   0
  -6   4 -13    2.72    1.37   0
  -6   4 -10    5.68    2.73   0
  -5   0   4  110.84    6.63   0
  -5   2   3    6.04    5.89   0
  -5   3   2   18.61    5.77   0
  -5   5  -2  189.05    6.01   0
  -5   6  -6   23.19    3.91   0
  -4   0   7    1.04    7.16   0
  -4   2   6  264.95    7.21   0
  -4   5   2  126.31    5.31   0
  -4   6   0    3.45    6.03   0
  -4   7  -4   14.49    5.25   0
  -3  -3   7    9.10    5.80   0
  -3   2   7   80.45    6.30   0
  -3   4   5  263.24    6.74   0
  -3   7  -2    3.38    5.69   0
  -3   8 -18   34.39    5.65   0
  -3   8  -8  523.20    7.24   0
  -3   8  -7   97.75    6.85   0
  -2  -2   7  353.80    9.40   0
  -2   1   7   20.19    6.97   0
  -2   7  -3    7.79    6.05   0
  -2   8 -15  210.16    6.86   0
  -2   8 -14   73.94    6.28   0
  -2   8 -13  155.98    7.10   0
  -2   8 -12   15.11    6.14   0
  -2   8 -11   42.76    6.79   0
  -2   8 -10   14.42    5.88   0
  -1   0   5  146.80    8.58   0
  -1   3   3 1592.23   11.65   0
  -1   7 -15   42.28    6.24   0
  -1   7 -11   66.49    5.79   0
  -1   7 -10  456.68    7.91   0
   0   5 -13    5.53    6.92   0
   0   5 -12  337.23   10.06   0
  -6   1  -2   71.18    4.83   0
  -6   2  -3    4.91    4.09   0
  -6   3  -5    5.90    3.79   0
  -6   4  -9    2.31    3.00   0
  -6   4  -8   28.73    3.51   0
  -5   1   4   38.40    5.52   0
  -5   4   1   59.96    5.72   0
  -5   5  -1    5.92    5.13   0
  -5   6  -5   46.42    3.68   0
  -4  -1   7   35.96    5.47   0
  -4   1   7   28.24    7.39   0
  -4   7  -3  163.44    6.30   0
  -4   8 -15    8.17    4.45   0
  -4   8 -14   39.33    5.01   0
  -4   8 -13    6.78    5.07   0
  -4   8 -12   13.75    4.70   0
  -4   8 -11    0.53    4.43   0
  -4   8 -10    3.84    4.84   0
  -3  -1   8   87.49    5.98   0
  -3   5   4   34.52    5.94   0
  -3   7  -1   59.20    5.98   0
  -3   8 -19    9.72    5.56   0
  -3   8  -6  109.75    6.82   0
  -2   5   3  459.39    7.88   0
  -2   8 -16   84.54    6.15   0
  -2   8  -9  144.18    7.08   0
  -1   6  -3  107.45    7.04   0
  -1   7 -16  146.36    7.20   0
  -1   7  -9  648.57    8.82   0
   0   4  -5  642.76   10.98   0
   0   5 -14  133.44    9.66   0
   0   5 -11   15.60    6.79   0
  -6   3  -4   12.22    3.81   0
  -6   4  -7    7.70    3.53   0
  -5   2   4   32.88    5.79   0
  -5   3   3   35.68    6.04   0
  -5   6  -4    9.71    4.22   0
  -5   7 -14    7.49    3.29   0
  -5   7 -13   14.52    3.57   0
  -5   7 -12   41.52    4.37   0
  -5   7 -11    4.04    3.94   0
  -5   7 -10   44.50    4.18   0
  -4   3   6  134.65    6.61   0
  -4   5   3  259.90    7.31   0
  -4   6   1   95.83    5.99   0
  -4   7  -2   99.97    6.08   0
  -4   8 -16    1.81    4.43   0
  -4   8  -9   16.04    4.77   0
  -4   8  -8   21.01    5.03   0
  -3   1   8   88.86    6.70   0
  -3   8  -5   65.59    6.17   0
  -2   3   6  306.43    5.81   0
  -2   6   1   69.77    4.58   0
  -2   7  -2  179.43    6.72   0
  -2   8 -17  387.26    8.24   0
  -2   8  -8  162.05    6.70   0
  -2   8  -7  296.73    7.15   0
  -1   4   2  215.83    5.77   0
  -1   5   0  483.88    6.68   0
  -1   7 -17   20.53    6.34   0
  -1   7  -8  587.18    8.21   0
   0   5 -10  958.98   13.68   0
  -6   0  -1   -2.52    4.30   0
  -6   1  -1    6.76    3.98   0
  -6   2  -2    6.13    4.12   0
  -6   4  -6   26.89    3.67   0
  -5   0   5    4.18    6.57   0
  -5   4   2    8.77    5.74   0
  -5   5   0   33.79    5.55   0
  -5   6  -3   47.30    5.11   0
  -5   7 -16    1.29    2.71   0
  -5   7 -15    7.62    3.29   0
  -5   7  -9   37.21    4.13   0
  -4   4   5  107.85    7.02   0
  -4   8 -17   23.76    4.02   0
  -4   8  -7   27.90    5.72   0
  -3   3   7   13.03    5.98   0
  -3   4   6  193.68    7.10   0
  -3   7   0  297.98    6.90   0
  -3   8 -20   14.56    4.84   0
  -3   8  -4   23.15    6.33   0
  -2   2   7  358.12    6.62   0
  -2   8 -18    9.82    6.61   0
  -2   8  -6  102.63    6.54   0
  -1   1   5  480.85    9.28   0
  -1   7  -7  133.95    6.58   0
   0   2  -1  741.71   12.56   0
  -6   3  -3   57.74    3.93   0
  -6   4  -5   25.78    3.62   0
  -6   5 -12    1.13    1.99   0
  -5  -1   5   23.14    6.68   0
  -5   1   5   25.47    5.60   0
  -5   7 -17    3.39    2.61   0
  -5   7  -7   18.10    4.24   0
  -4   5   4   46.03    6.58   0
  -4   6   2   69.78    5.82   0
  -4   7  -1  459.26    7.42   0
  -4   8 -18   57.17    4.40   0
  -4   8  -6   47.23    5.70   0
  -3  -2   8   39.18    5.54   0
  -3   2   8   39.14    6.00   0
  -3   5   5  155.51    6.37   0
  -2   5   4  281.35    7.09   0
  -2   7  -1   34.46    4.24   0
  -1   6  -2  224.35    6.04   0
   0   5  -9 1026.09   12.90   0
  -6   0   0    0.68    4.59   0
  -6   2  -1   10.42    4.23   0
  -6   3  -2   36.04    3.99   0
  -6   4  -4   25.69    3.64   0
  -6   5 -13    1.17    1.16   0
  -6   5 -11    1.16    1.33   0
  -6   5 -11    0.21    1.17   0
  -6   5 -10    3.33    2.12   0
  -5   2   5   16.52    5.90   0
  -5   3   4   76.94    5.84   0
  -5   4   3   21.84    5.87   0
  -5   5   1    2.57    4.95   0
  -5   7  -6    1.58    4.30   0
  -4   0   8   -2.28    5.88   0
  -4   1   8   80.66    7.39   0
  -4   3   7    0.35    6.33   0
  -4   4   6   81.99    6.66   0
  -4   7   0   41.75    5.81   0
  -4   8 -19   10.82    3.49   0
  -4   8  -5   39.93    4.18   0
  -3   7   1   65.34    5.87   0
  -3   8  -3    4.37    4.83   0
  -2   0   8   15.66    5.69   0
  -2   8 -19   23.61    6.44   0
  -2   8  -5   70.25    4.86   0
  -1   3   4 2383.60   12.28   0
  -1   4   3 1389.44   10.64   0
  -1   5   1   99.58    5.08   0
   0   3  -2 2322.12   17.13   0
   0   4  -4  186.40    9.02   0
  -6   1   0   19.13    4.90   0
  -6   5  -8    1.54    2.17   0
  -6   5  -8    0.42    1.50   0
  -6   5  -7    0.65    2.53   0
  -5   6  -1   10.46    3.96   0
  -5   7  -5   12.71    3.30   0
  -4  -1   8   77.25    6.04   0
  -4   5   5  108.23    6.47   0
  -4   6   3    7.64    5.90   0
  -4   8  -4   11.91    4.16   0
  -3   0   9   81.81    7.46   0
  -3   1   9  106.70    7.33   0
  -3   3   8  204.81    6.70   0
  -3   4   7   53.38    6.06   0
  -3   6   4  223.68    6.70   0
  -3   8  -2   80.08    6.30   0
  -3   9 -14    5.11    5.34   0
  -3   9 -13   38.96    5.86   0
  -3   9 -12   12.73    5.65   0
  -3   9 -11   50.77    6.55   0
  -3   9 -10   40.64    5.90   0
  -3   9  -9  103.65    6.45   0
  -2   3   7  819.63    8.64   0
  -2   4   6  162.73    4.99   0
  -2   7   0    6.49    4.02   0
  -2   8  -4   24.99    6.21   0
  -1   2   5  311.11    7.38   0
  -1   6  -1  166.04    7.10   0
  -1   7  -5  225.38    6.34   0
   0   5  -8 1747.86   15.84   0
  -6   2   0   -0.34    4.11   0
  -6   3  -1    9.90    4.02   0
  -6   4  -3    4.71    3.96   0
  -5   0   6   47.47    6.74   0
  -5   1   6   87.16    6.98   0
  -5   3   5   89.42    6.17   0
  -5   5   2  180.90    5.83   0
  -5   6   0   68.90    4.92   0
  -5   7  -4   97.42    4.04   0
  -4   2   8   27.38    6.28   0
  -4   7   1  455.02    7.37   0
  -4   8  -3    4.25    5.04   0
  -3   5   6    7.81    6.10   0
  -3   7   2    0.25    5.62   0
  -3   8  -1   36.68    6.50   0
  -3   9 -15   80.37    6.01   0
  -3   9  -8  105.71    6.54   0
  -3   9  -7   20.70    6.89   0
  -2   2   8  929.42    9.60   0
  -2   5   5 1104.28    9.27   0
  -2   8  -3   35.46    6.35   0
  -1   7  -4  121.23    6.32   0
  -6   4  -2   13.07    3.42   0
  -5   2   6   56.78    6.63   0
  -5   7  -3    3.51    3.98   0
  -4   4   7  133.91    7.29   0
  -4   6   4   25.22    5.82   0
  -4   8  -2   28.95    4.95   0
  -4   9 -12    4.08    4.56   0
  -4   9 -10    3.28    4.57   0
  -3   6   5  104.35    6.38   0
  -3   9 -16   91.95    5.71   0
  -3   9  -6  128.76    6.87   0
  -2   7   1   35.97    4.33   0
  -1   5   2  233.63    5.69   0
  -1   6   0   -2.20    6.31   0
   0   1   0    0.22    6.84   0
   0   5  -7  109.71    7.43   0
  -6   5  -4   15.79    3.01   0
  -5   5   3   98.81    5.51   0
  -5   6   1   10.85    5.08   0
  -5   8 -14    4.58    2.69   0
  -5   8 -13    2.34    3.33   0
  -5   8 -12    8.91    3.03   0
  -5   8 -11   44.73    3.20   0
  -5   8  -9    3.97    3.81   0
  -5   8  -8    4.35    3.21   0
  -4   3   8  103.05    6.74   0
  -4   5   6  212.05    7.11   0
  -4   7   2  105.76    5.97   0
  -4   9 -14    5.48    3.89   0
  -4   9 -13   60.36    4.85   0
  -4   9  -9   -2.39    4.48   0
  -4   9  -8   13.71    4.86   0
  -3   4   8   97.26    6.04   0
  -3   7   3  110.05    6.01   0
  -3   8   0   52.42    5.89   0
  -3   9 -17   69.33    5.55   0
  -3   9  -5   48.56    5.88   0
  -2   4   7   42.16    5.66   0
  -2   8  -2  137.04    4.74   0
  -2   9 -13   58.47    7.02   0
  -2   9 -12   66.68    6.23   0
  -2   9 -11  184.34    6.80   0
  -2   9 -10   91.31    6.24   0
  -2   9  -9   73.78    6.74   0
   0   4  -3 2020.37   15.55   0
  -6   4  -1    8.31    3.77   0
  -6   6 -10    1.90    2.26   0
  -6   6  -9    3.47    2.14   0
  -5   3   6  132.51    5.78   0
  -5   4   5   13.82    5.34   0
  -5   7  -1   12.83    4.62   0
  -5   8 -15    3.89    2.49   0
  -5   8  -7    7.31    3.66   0
  -5   8  -6   11.86    3.78   0
  -4  -2   8   23.68    5.14   0
  -4   0   9    3.79    5.47   0
  -4   1   9   20.40    5.97   0
  -4   2   9  131.98    7.91   0
  -4   6   5  131.48    6.53   0
  -4   9 -15    8.53    3.78   0
  -4   9  -7    9.82    3.65   0
  -4   9  -6   21.69    4.35   0
  -3   3   9  289.66    7.06   0
  -3   5   7   19.49    4.28   0
  -3   9  -4  126.14    6.41   0
  -2   3   8  234.03    6.71   0
  -2   8  -1   25.90    5.98   0
  -2   9 -14  288.41    7.66   0
  -2   9  -8  374.35    7.42   0
  -2   9  -7   51.81    6.63   0
  -1   1   6  241.38    8.14   0
   0  -2  -2 4225.45   27.03   0
   0   5  -6   84.88    7.07   0
  -6   3   1    9.79    3.57   0
  -6   5  -3    9.16    2.64   0
  -6   6  -8    0.35    1.29   0
  -6   6  -8    0.59    1.11   0
  -5   1   7   46.65    5.89   0
  -5   5   4  110.64    5.44   0
  -5   6   2   87.36    4.46   0
  -5   8  -5    2.46    4.06   0
  -4   5   7   20.99    6.38   0
  -4   7   3  166.96    4.71   0
  -4   8   0  314.76    6.24   0
  -4   9 -16   29.65    3.98   0
  -4   9  -5   53.26    4.73   0
  -3   1  10   92.27    7.59   0
  -3   6   6   52.51    5.86   0
  -3   7   4   41.07    5.71   0
  -3   8   1   36.71    4.42   0
  -3   9 -18    7.70    4.65   0
  -3   9  -3  151.60    6.66   0
  -2   1   9  135.58    6.85   0
  -2   9 -15  105.70    6.37   0
  -2   9  -6   86.68    6.77   0
  -1   0   6 1830.45   15.30   0
  -1   2   6  441.36    9.51   0
  -1   5   3   24.38    6.26   0
  -1   6   1  157.78    6.68   0
  -1   7  -2   36.55    6.09   0
  -1   8 -13   35.17    6.12   0
  -1   8 -12  208.39    6.32   0
  -1   8 -11   52.39    5.45   0
  -1   8 -10  174.09    6.46   0
  -1   8  -9  136.12    6.47   0
  -1   8  -8   14.58    6.52   0
   0   3  -1  193.64    8.74   0
  -6   2   2   -0.56    3.79   0
  -6   5  -2   34.58    3.70   0
  -6   6  -6    4.11    2.50   0
  -5   0   7   33.63    5.56   0
  -5   2   7  117.19    6.17   0
  -5   7   0   21.05    4.77   0
  -5   8  -4   17.53    3.76   0
  -4   3   9   58.00    6.69   0
  -4   8   1   18.86    5.38   0
  -4   9 -17   20.97    3.78   0
  -4   9  -4    0.66    4.46   0
  -3   0  10   -3.79    5.43   0
  -3   2  10   60.79    5.85   0
  -3   4   9   44.16    6.16   0
  -3   5   8  102.25    6.40   0
  -3   8   2   84.94    6.22   0
  -2   0   9  393.01    7.64   0
  -2   2   9  279.01    7.33   0
  -2   7   3   11.57    6.24   0
  -2   8   0   79.78    6.33   0
  -2   9 -16   81.03    7.06   0
  -2   9  -5   61.43    6.46   0
   0   2   0  480.51   10.33   0
   0   5  -5  868.79   11.40   0
  -6   6  -5    3.70    2.22   0
  -6   6  -5    1.04    1.35   0
  -5   3   7   93.36    5.87   0
  -5   4   6   31.47    4.99   0
  -5   6   3   46.15    3.74   0
  -5   7   1   13.85    4.80   0
  -5   8  -3   32.13    3.86   0
  -4   6   6   15.54    5.86   0
  -4   7   4    5.05    3.70   0
  -4   9  -3    2.97    4.49   0
  -3   6   7   42.67    5.73   0
  -3   7   5    2.18    5.42   0
  -3   9  -1  173.00    6.64   0
  -2   4   8   53.49    4.30   0
  -2   5   7 1225.84    9.34   0
  -2   8   1   23.28    5.98   0
  -2   9  -4   25.46    6.05   0
  -1   6   2  230.46    6.76   0
  -1   7  -1   27.19    5.85   0
  -1   8  -6  121.86    6.09   0
   0   4  -2 2552.69   15.89   0
  -6   3   2   32.67    3.71   0
  -6   4   1    2.02    3.59   0
  -6   5  -1    0.46    1.73   0
  -6   5  -1    1.57    1.65   0
  -6   6  -4    4.44    2.30   0
  -6   6  -4    0.82    1.39   0
  -4   1  10   78.95    6.08   0
  -4   2  10    4.46    5.94   0
  -4   4   9   11.80    6.22   0
  -4   5   8   -1.98    5.84   0
  -4   8   2   24.88    5.28   0
  -4   9  -2   17.25    4.62   0
  -3   3  10   28.85    5.79   0
  -3   8   3    8.20    5.30   0
  -3  10 -11   47.11    5.28   0
  -3  10 -10   58.45    5.99   0
  -3  10  -9  142.99    6.17   0
  -2   3   9  379.48    7.28   0
  -2   9 -17   58.98    6.71   0
  -2   9  -3   13.22    6.09   0
  -1   3   6  517.03    7.00   0
  -1   8 -15   88.20    6.47   0
  -1   8  -5   56.16    6.04   0
   0  -1  -1 1308.72   18.01   0
  -6   2   3    1.37    3.80   0
  -6   5   0   -2.25    3.27   0
  -6   6  -3   22.04    3.22   0
  -5   1   8  481.01    9.13   0
  -5   2   8   35.93    6.52   0
  -5   4   7   48.08    5.56   0
  -5   6   4    9.86    3.90   0
  -5   7   2   64.25    4.95   0
  -5   8  -1   57.75    3.79   0
  -4   0  10   40.93    6.55   0
  -4   6   7   38.10    6.31   0
  -4   7   5    3.69    4.07   0
  -4   9  -1   11.12    4.86   0
  -3  -3   8  200.78   11.78   0
  -3   5   9  108.87    6.09   0
  -3   7   6   -2.82    5.55   0
  -3  10 -12  150.80    5.90   0
  -3  10  -8   15.81    5.10   0
  -3  10  -7   56.44    6.02   0
  -3  10  -6   98.34    6.02   0
  -2   8   2  140.43    6.37   0
  -2   9  -2   41.84    5.95   0
  -1   7   0   10.66    5.58   0
  -1   8  -4  148.10    6.41   0
   0   5  -4  441.64    8.34   0
  -6   6  -2    5.32    2.86   0
  -5   5   6   53.63    4.40   0
  -5   9 -12    2.50    2.37   0
  -5   9 -11    3.92    2.82   0
  -5   9 -10   -0.11    2.27   0
  -5   9 -10   -0.70    1.40   0
  -5   9  -9   38.91    2.83   0
  -5   9  -8    1.73    3.08   0
  -5   9  -7   24.85    3.15   0
  -4   9   0   22.02    4.77   0
  -4  10 -11   24.59    3.83   0
  -4  10 -10   68.00    4.54   0
  -4  10  -9   53.87    4.65   0
  -4  10  -8  100.03    4.36   0
  -3   1  11   87.06    6.93   0
  -3   2  11  162.35    6.14   0
  -3   4  10   35.59    5.87   0
  -3   6   8   47.39    6.03   0
  -3   8   4   26.61    5.80   0
  -3   9   1  182.40    6.30   0
  -3  10 -14   56.65    5.32   0
  -3  10  -5   31.96    6.00   0
  -2   4   9  109.49    5.91   0
  -2   5   8   21.26    5.95   0
  -1  -3   3 1295.56   18.99   0
  -1   6   3  103.00    6.46   0
  -1   8 -16   19.03    6.64   0
   0   3   0   -1.32    7.41   0
  -6   5   1   -1.00    2.88   0
  -5   0   8    0.59    4.95   0
  -5   7   3    2.75    4.21   0
  -5   8   0   52.72    4.07   0
  -5   9  -6    2.68    3.19   0
  -5   9  -5   11.53    3.09   0
  -4   4  10  117.01    6.48   0
  -4   5   9    8.22    6.14   0
  -4   7   6    9.41    5.32   0
  -4   8   4   13.22    4.75   0
  -4  10 -13   11.04    3.45   0
  -4  10 -12   21.94    3.90   0
  -4  10  -7   22.26    4.40   0
  -4  10  -6    3.75    4.09   0
  -3   3  11  202.68    6.35   0
  -3  10 -15    4.51    5.13   0
  -3  10  -4   14.35    6.02   0
  -2   1  10  593.72    8.73   0
  -2   2  10  150.24    6.76   0
  -2   8   3   33.00    5.65   0
  -2   9  -1   67.75    5.46   0
  -1   1   7  158.28    7.62   0
  -1   2   7  953.93    8.95   0
  -1   4   6 3177.18   12.96   0
  -1   5   5 1574.92   10.39   0
  -1   7   1   24.70    6.04   0
  -1   8  -3  133.55    6.33   0
   0   4  -1  223.26    8.41   0
   0   5  -3   85.51    7.60   0
  -6   2   4    0.27    3.69   0
  -6   4   3    0.69    3.20   0
  -6   6  -1    1.35    1.51   0
  -6   7  -5    0.03    2.04   0
  -5   4   8   20.34    5.17   0
  -5   5   7   16.58    5.16   0
  -5   8   1   52.59    4.16   0
  -5   9  -4   36.76    3.50   0
  -4   2  11   94.66    7.24   0
  -4   6   8   37.72    4.60   0
  -4   9   1    7.94    3.11   0
  -4  10 -14    4.89    2.91   0
  -4  10  -5   22.65    4.57   0
  -4  10  -4   10.03    4.31   0
  -3   0  11  243.69    7.20   0
  -3   5  10   21.45    5.63   0
  -3   8   5   62.51    5.91   0
  -3   9   2   45.13    5.63   0
  -3  10  -3   24.43    5.82   0
  -2   3  10  120.17    6.29   0
  -2   9   0   10.20    5.81   0
  -2  10 -10    8.07    5.40   0
  -2  10  -9   73.92    5.94   0
  -2  10  -8  211.32    6.95   0
  -1   3   7   96.57    6.64   0
  -1   6   4   36.41    5.95   0
  -1   8  -2  165.18    6.18   0
   0   6 -10  211.94    8.44   0
   0   6  -9  262.51    8.03   0
   0   6  -8   17.67    5.88   0
  -6   5   2   24.60    3.44   0
  -6   6   0    6.92    2.81   0
  -6   7  -4    1.26    2.02   0
  -6   7  -4    0.28    1.02   0
  -5   2   9   17.65    5.30   0
[truncated: 209,088 more chars]
